# Supplementary material for: Single-Nucleotide Polymorphisms (SNP) Mining and Their Effect on the Tridimensional Protein Structure Prediction in a Set of Immunity-Related Expressed Sequence Tags (EST) in Atlantic Salmon (Salmo salar)
Source: Front Genet. 2020 Feb 27;10:1406. doi: 10.3389/fgene.2019.01406 (PMC7056891; doi:10.3389/fgene.2019.01406)
Supplement: Supplementary file 7 [file DataSheet_1.xlsx]

## Sheet: ccl19
Supplementary Table 1: Salmo salar EST sequences used for identification of single nucleotide polymorphisms (SNPs) in cc motif chemokine 19 precursor (ccl19).
>gnl|UG|Ssa#S18838927 SS5-0124 Atlantic Salmon spleen SSH Salmo salar cDNA clone SS5-0124, mRNA sequence /clone=SS5-0124 /gb=BQ036935 /gi=24464316 /ug=Ssa.6248 /len=482
ACAAGACGTTTTTTATTCTTTTTATGTGACAAAATATTCAATATTCCAAAAAGAGTAGACTGGCTTTGACCCTTGACCCCAAATTTGAACTGACCCTTAAAGCTACAGTCTGGGATTTGATAAGCAACAGTCTGGGATTCTGTAAAGCAACAAAATGGCAGAAGTAATTGAAATGACCAGATTCCTAGATCCCAGACTAATTTTGTCATCAAATACAATTTTATTTGTCACATGCTTCATGAACAACAGCTGTATTCTAACAGTGAAATGCTTACTTACACATCATTTTCCAACAATGAGGTCAGGGGTCAAGGGGTCAGGGGTCAAGGTGCTGGCAGCTGGTTAGAACACCCATCTGCCTAATCTATACGTAAATCTCAGAGAATTCCATATTTCTTA…
>gnl|UG|Ssa#S18858363 ssalsrkb001038 kidney Salmo salar cDNA, mRNA sequence /gb=CA048066 /gi=24354236 /ug=Ssa.6248 /len=481
ACTTGGAAAAGTCTTTATTGAAAAAACAAAAGGTCCATGAAAAAACAAGAATTTGTCAAATACATTGTAGGTTCACAAATGATAAGAAATATGGAATTCTCTGAGATTTACGTATAGATTAGGCAGATGGGTGTTCTAACCAGCTGCCAGCACCTTGACCCCTGACCCCTTGACCCCTGACCTCATTGTTGGAAAATGATGTGTAAGTAAGCATTTCACTGTTAGAATACAGCTGTTGTTCATGAAGCATGTGACAAATAAAATTGTATTTGATGACAAAATTAGTCTGGGATCTAGGAATCTGGTCATTTCAATTACTTCTGCCATTTTGTTGCTTTACAGAATCCCAGACTGTTGCTTATCAAATCCCAGACTGTAGCTTTAAGGGTCAGTTCAAAT…
>gnl|UG|Ssa#S18858977 ssalsrkl001002 kidney Salmo salar cDNA, mRNA sequence /gb=CA049594 /gi=24355764 /ug=Ssa.6248 /len=481
CAAGACGTTTTTTATTCTTTTCATGTGACAAAATATTCAATATTCCAAAAAGAGTAGACTGGCTTTGACCCTTGACCCCAAATTTGAACTGACCCTTAAAGCTACAGTCTGGGATTTGATAAGCAACAGTCTGGGATTCTGTAAAGCAACAAAATGGCAGAAGTAATTGAAATGACCAGATTCCTAGATCCCAGACTAATTTTGTCATCAAATACAATTTTATTTGTCACATGCTTCATGAACAACAGCTGTATTCTAACAGTGAAATGCTTACTTACACATCATTTTCCAACAATGAGGTCAGGGGTCAAGGGGTCAGGGGTCAAGGTGCTGGCAGCTGGTTAGAACACCCATCTGCCTAATCTATACGTAAATCTCAGAGAATTCCATATTTCTTAT…
>gnl|UG|Ssa#S18875555 ssalrgb537279 mixed_tissue Salmo salar cDNA, mRNA sequence /gb=CA053861 /gi=24384104 /ug=Ssa.6248 /len=662
CAAAGGTCCATGAAAAAACAAGAATTTGTCAAATACATTGTAGGTTCACAAATGATAAGAAATATGGAATTCTCTGAGATTTACGTATAGATTAGGCAGATGGGTGTTCTAACCAGCTGCCAGCACCTTGACCCCTGACCCCTTGACCCCTGACCTCATTGTTGGAAAATGATGTGTAAGTAAGCATTTCACTGTTAGAATACAGCTGTTGTTCATGAAGCATGTGACAAATAAAATTGTATTTGATGACAAAATTAGTCTGGGATCTAGGAATCTGGTCATTTCAATTACTTCTGCCATTTTGTTGCTTTACAGAATCCCAGACTGTTGCTTATCAAATCCCAGACTGTAGCTTTAAGGGTCAGTTCAAATTTGGGGTCAAGGGTCAAAGCCAGTCTA…
>gnl|UG|Ssa#S18881743 ssalrgb524256 mixed_tissue Salmo salar cDNA, mRNA sequence /gb=CA062886 /gi=24393129 /ug=Ssa.6248 /len=648
GGAAAAGTCTTTATTGAAAAAACAAAGGTCCATGAAAAAACAGAATTTGTCAAATACATTGTAGGTTCACAAATGATAAGAAATATGGAATTCTCTGAGATTTACGTATAGATTAGGCAGATGGGTGTTCTAACCAGCTGCCAGCACCTTGACCCCTGACCCCTTGACCCCTGACCTCATTGTTGGAAAATGATGTGTAAGTAAGCATTTCACTGTTAGAATACAGCTGTTGTTCATGAAGCATGTGACAAATAAAATTGTATTTGATGACAAAATTAGTCTGGGATCTAGGAATCTGGTCATTTCAATTACTTCTGCCATTTTGTTGCTTTACAGAATCCCAGACTGTTGCTTATCAAATCCCAGACTGTAGCTCTAAGGGTCAGTTCAAATTTGGGG…
>gnl|UG|Ssa#S18882232 ssalrgb530033 mixed_tissue Salmo salar cDNA, mRNA sequence /gb=CA063753 /gi=24393996 /ug=Ssa.6248 /len=701
GTCTTTATTGAAAAACAAAAGGTCCATGAAAAACAAGAATTTGTCAAATACATTGTAGGTTCACAAATGATAAGAAATATGGAATTCTCTGAGATTTACGTATAGATTAGGCAGATGGGTGTTCTAACCAGCTGCCAGCACCTTGACCCCTGACCCCTTGACCCCTGACCTCATTGTTGGAAAATAATGTGTAAGTAAGCATTTCACTGTTAGAATACAGCTGTTGTTCATGAAGCATGTGACAAATAAAATTGTATTTGATGACAAAATTAGTCTGGGATCTAGGAATCTGGTCATTTCAATTACTTCTGCCATTTTGTTGCTTTACAGAATCCCAGACTGTTGCTTATCAAATCCCAGACTGTAGCTTTAAGGGTCAGTTCAAATTTGGGGTCAAGG…
>gnl|UG|Ssa#S18890831 ssalrgb530033_rev mixed_tissue Salmo salar cDNA, mRNA sequence /gb=CB517296 /gi=29328522 /ug=Ssa.6248 /len=613
GATCACACAACAGGGTAAGACAGACTTGTGGAAATCCTTACATAACATCAATAACAGACAAAATCTACACTTCACACACTTCACTTCTCCAGAAGGCATCCTCACTCACACACACATATCTTCAGACACACAGTTTTAGTCCAGTCCAGACCCATCAGAACAGCTCAGGTTATCGGTGACCAGTCATGATGTCTGCCGTGGGCATTGCCAAGATCCTCTTCTGTGTTCTGTTCCTCTACAGCTGCTGCCAGGTGACTCAGGGCCAGATGTTAATGGACTGCTGTCTGACGGTCAGTCAGAGAGAGATCCCTAGACACGTTGTCGTAGGTTACCAGTCTCAGGTCAGAGGTCAAGGCTGCTCCATCGACGCTGTGGTCTTCACTACCAGGAGGGGACTCA…
>gnl|UG|Ssa#S18892168 ssalrgb547182 mixed_tissue Salmo salar cDNA, mRNA sequence /gb=CB517963 /gi=29329189 /ug=Ssa.6248 /len=675
CTTTATTGAAAAAAAAAGGTCCATGAAAAAAAAGAATTTGTCAAATACATTGTAGGTTCACAAATGATAAGAAATATGGAATTCTCTGAGATTTACGTATAGATTAGGCAGATGGGTGTTCTAACCAGCTGCCAGCACCTTGACCCCTGACCCCTTGACCCCTGACCTCATTGTTGGAAAATGATGTGTAAGTAAGCATTTCACTGTTAGAATACAGCTGTTGTTCATGAAGCATGTGACAAATAAAATTGTATTTGATGACAAAATTAGTCTGGGATCTAGGAATCTGGTCATTTCAATTACTTCTGCCATTTTGTTGCTTTACAGAATCCCAGACTGTTGCTTATCAAATCCCAGACTGTAGCTTTAAGGGTCAGTTCAAATTTGGGGTCAAGGGTC…
>gnl|UG|Ssa#S19099090 SGP148488 Atlantic salmon Kidney cDNA library Salmo salar cDNA clone BN7-0611, mRNA sequence /clone=BN7-0611 /clone_end=5' /gb=CK886624 /gi=45316255 /ug=Ssa.6248 /len=437
CAAATTTGAACTGACCCTTAAAGCTACAGTCTGGGATTTGATAAGCAACAGTCTGGGATTCTGTAAAGCAACAAAATGGCAGAAGTAATTGAAATGACCAGATTCCTAGATCCCAGACTAATTTTGTCATCAAATACAATTTTATTTGTCACATGCTTCATGAACAACAGCTGTATTCTAACAGTGAAATGCTTACTTACACATCATTTTCCAACAATGAGGTCAGGGGTCAAGGGGTCAGGGGTCAAGGTGCTGGCAGCTGGTTAGAACACCCATCTGCCTAATCTATACGTAAATCTCAGAGAATTCCATATTTCTTATCATTTGTGAACCTACAATGTATTTGACAAATTCTTGTTTTTTCATGGACCTTTTGTTTTTTCAATAAAGACTTTTCCA…
>gnl|UG|Ssa#S22710606 ssalrgb524256_rev_0 mixed_tissue Salmo salar cDNA, mRNA sequence /gb=CX354772 /gi=57123331 /ug=Ssa.6248 /len=486
CATCACACAACAGGGTAAGACAGACTTGTGGAAATCCTTACATAACATCAATAACAGACAAAATCTACACTTCACACACTTCACTTCTCCAGAAGGCATCCTCACTCACACACACATATCTTCAGACACACAGTTTTAGTCCAGTCCAGACCCATCAGAACAGCTCAGGTTATCGGTGACCAGTCATGATGTCTGCCGTGGGCATTGCCAAGATCCTCTTCTGTGTTCTGTTCCTCTACAGCTGCTGCCAGGTGACTCAGGGCCAGATGTTAATGGACTGCTGTCTGACGGTCAGTCAGAGAGAGATCCCTAGACACGTTGTCGTAGGTTACCAGTCTCAGGTCAGAGGTCAAGGCTGCTCCATCGACGCTGTGGTCTTCACTACCAGGAGGGGACTCA…
>gnl|UG|Ssa#S29048973 AM042314 Salmo salar head kidney Salmo salar cDNA clone HK5B7, mRNA sequence /clone=HK5B7 /gb=AM042314 /gi=81486729 /ug=Ssa.6248 /len=770
GGCATCCTCACTCACACACACATATCTTCAGACACACAGTTTTAGTCCAGTCCAGACCCATCAGAACAGCTCAGGTTATCGGTGACCAGTCATGATGTCTGCCGTGGGCATTGCCAAGATCCTCTTCTGTGTTCTGTTCCTCTACAGCTGCTGCCAGGTGACTCAGGGCCAGATGTTAATGGACTGCTGTCTGACGGTCAGTCAGAGAGAGATCCCTAGACACGTTGTCGTAGGTTACCAGTCTCAGGTCAGAGGTCAAGGCTGCTCCATCGACGCTGTGGTCTTCACTACCAGGAGGGGACTCAAGCTGTGTGCTCCCGCTGACCCCACCTGGGTTACAGACCTGATGAATCTCATGGACCGCCTCATCAAGAAGTGCCACGAAACCAACTTCAAGGC…
>gnl|UG|Ssa#S30241041 EST_ssal_rgb2_1521 rgb2 Salmo salar cDNA clone ssal_rgb2_503_227_rev 5', mRNA sequence /clone=ssal_rgb2_503_227_rev /clone_end=5' /gb=DW537102 /gi=84986752 /ug=Ssa.6248 /len=799
CTAGGAACCATCACACAACAGGGTAAGACAGACTTGTGGAAATCCTTACATAACATCAATAACAGACAAAATCTACACTTCACACACTTCACTTCTCCAGAAGGCATCCTCACTCACACACACATATCTTCAGACACACAGTTTTAGTCCAGTCCAGACCCATCAGAACAGCTCAGGTTATCGGTGACCAGTCATGATGTCTGCCGTGGGCATTGCCAAGATCCTCTTCTGTGTTCTGTTCCTCTACAGCTGCTGCCAGGTGACTCAGGGCCAGATGTTAATGGACTGCTGTCTGACGGTCAGTCAGAGAGAGATCCCTAGACACGTTGTCGTAGGTTACCAGTCTCAGGTCAGAGGTCAAGGCTGCTCCATCGACGCTGTGGTCTTCACTACCAGGAG…
>gnl|UG|Ssa#S30254394 SGP299938 Atlantic salmon Spleen cDNA library Salmo salar cDNA clone MI5-2386 5', mRNA sequence /clone=MI5-2386 /clone_end=5' /gb=DW472371 /gi=84973970 /ug=Ssa.6248 /len=570
CTGAGAAGAACCTTCCAAGTGGGTGAAGAACAGGGTGGGAGAAGTAAAACAAACAAAAAAAGACAAATGTGATTCCTCTTACCACTAATGCACTTTTTAAGTTTCCTTCTGTCTTCAGTCTTTAGTTTAACCAACAGACTGTCTTGCTTAAAAGATGCCATGCGGTTTCTCAGTGGCACGTTCACGTACAAGACGTTTTTTATTCTTTTTATGTGACAAAATATTCAATATTCCAAAAAGAGTAGACTGGCTTTGACCCTTGACCCCAAATTTGAACTGACCCTTAAAGCTACAGTCTGGGATTTGATAAGCAACAGTCTGGGATTCTGTAAAGCAACAAAATGGCAGAAGTAATTGAAATGACCAGATTCCTAGATCCCAGACTAATTTTGTCATCAA…
>gnl|UG|Ssa#S30254395 SGP299939 Atlantic salmon Spleen cDNA library Salmo salar cDNA clone MI5-2387 5', mRNA sequence /clone=MI5-2387 /clone_end=5' /gb=DW472372 /gi=84973971 /ug=Ssa.6248 /len=591
CTGAGAAGAACCTTCCAAGTGGGTGAAGAACAGGGTGGGAGAAGTAAAACAAACAAAAAAAGACAAATGTGATTCCTCTTACCACTAATGCACTTTTTAAGTTTCCTTCTGTCTTCAGTCTTTAGTTTAACCAACAGACTGTCTTGCTTAAAAGATGCCATGCGGTTTCTCAGTGGCACGTTCACGTACAAGACGTTTTTTATTCTTTTTATGTGACAAAATATTCAATATTCCAAAAAGAGTAGACTGGCTTTGACCCTTGACCCCAAATTTGAACTGACCCTTAAAGCTACAGTCTGGGATTTGATAAGCAACAGTCTGGGATTCTGTAAAGCAACAAAATGGCAGAAGTAATTGAAATGACCAGATTCCTAGATCCCAGACTAATTTTGTCATCAA…
>gnl|UG|Ssa#S30259450 EST_ssal_rgb2_10837 rgb2 Salmo salar cDNA clone ssal_rgb2_518_157_rev 5', mRNA sequence /clone=ssal_rgb2_518_157_rev /clone_end=5' /gb=DW546418 /gi=85017762 /ug=Ssa.6248 /len=691
GATCCATCACACAACAGGGTAAGACAGACTTGTGGAAATCCTTACATAACATCAATAACAGACAAAATCTACACTTCACACACTTCACTTCTCCAGAAGGCATCCTCACTCACACACACATATCTTCAGACACACAGTTTTAGTCCAGTCCAGACCCATCAGAACAGCTCAGGTTATCGGTGACCAGTCATGATGTCTGCCGTGGGCATTGCCAAGATCCTCTTCTGTGTTCTGTTCCTCTACAGCTGCTGCCAGGTGACTCAGGGCCAGATGTTAATGGACTGCTGTCTGACGGTCAGTCAGAGAGAGATCCCTAGACACGTTGTCGTAGGTTACCAGTCTCAGGTCAGAGGTCAAGGCTGCTCCATCGACGCTGTGGTCTTCACTACCAGGAGGGGA…
>gnl|UG|Ssa#S30273192 EST_ssal_rgb2_24579 rgb2 Salmo salar cDNA clone ssal_rgb2_539_352_fwd 3', mRNA sequence /clone=ssal_rgb2_539_352_fwd /clone_end=3' /gb=DW560160 /gi=85031504 /ug=Ssa.6248 /len=721
GACTTGGAAAAGTCTTTATTGAAAAAACAAAAGGTCCATGAAAAAACAAGAATTTGTCAAATACATTGTAGGTTCACAAATGATAAGAAATATGGAATTCTCTGAGATTTACGTATAGATTAGGCAGATGGGTGTTCTAACCAGCTGCCAGCACCTTGACCCCTGACCCCTTGACCCCTGACCTCATTGTTGGAAAATGATGTGTAAGTAAGCATTTCACTGTTAGAATACAGCTGTTGTTCATGAAGCATGTGACAAATAAAATTGTATTTGATGACAAAATTAGTCTGGGATCTAGGAATCTGGTCATTTCAATTACTTCTGCCATTTTGTTGCTTTACAGAATCCCAGACTGTTGCTTATCAAATCCCAGACTGTAGCTTTAAGGGTCAGTTCAAA…
>gnl|UG|Ssa#S30273193 EST_ssal_rgb2_24580 rgb2 Salmo salar cDNA clone ssal_rgb2_539_352_rev 5', mRNA sequence /clone=ssal_rgb2_539_352_rev /clone_end=5' /gb=DW560161 /gi=85031505 /ug=Ssa.6248 /len=750
AGGTCCTTGTCGGAGCCCCTCCTACCACCAACACCACCACCTCCACCCCCATCTCCCGGTCAAAACAACCATGACAGAGTCTGAGAAGAACCTTCCAAGTGGGTGAAGAACAGGGTGGGAGAAGTAAAACAAACAAAAAAAGACAAATGTGATTCCTCTTACCACTAATGCACTTTTTAAGTTTCCTTCTGTCTTCAGTCTTTAGTTTAACCAACAGACTGTCTTGCTTAAAAGATGCCATGCGGTTTCTCAGTGGCACGTTCACGTACAAGACGTTTTTTATTCTTTTTATGTGACAAAATATTCAATATTCCAAAAAGAGTAGACTGGCTTTGACCCTTGACCCCAAATTTGAACTGACCCTTAAAGCTACAGTCTGGGATTTGATAAGCAACAGTC…
>gnl|UG|Ssa#S30278171 EST_ssal_rgb2_29558 rgb2 Salmo salar cDNA clone ssal_rgb2_547_369_rev 5', mRNA sequence /clone=ssal_rgb2_547_369_rev /clone_end=5' /gb=DW565139 /gi=85036961 /ug=Ssa.6248 /len=744
CAGCATGCTAGGAACCATCACACAACAGGACACACAGTTTTAGTCCAGTCCAGACCCATCAGAACAGCTCAGGTTATCGGTGACCAGTCATGATGTCTGCCGTGGGCATTGCCAAGATCCTCTTCTGTGTTCTGTTCCTCTACAGCTGCTGCCAGGTGACTCAGGGCCAGATGTTAATGGACTGCTGTCTGACGGTCAGTCAGAGAGAGATCCCTAGACACGTTGTCGTAGGTTACCAGTCTCAGGTCAGAGGTCAAGGCTGCTCCATCGACGCTGTGGTCTTCACTACCAGGAGGGGACTCAAGCTGTGTGCTCCCGCTGACCCCACCTGGGTTACAGACCTGATGAATCTCATGGACCGCCTCATCAAGAAGTGCCACGAAACCAACTTCAAGGCTA…
>gnl|UG|Ssa#S30278172 EST_ssal_rgb2_29559 rgb2 Salmo salar cDNA clone ssal_rgb2_547_369_fwd 3', mRNA sequence /clone=ssal_rgb2_547_369_fwd /clone_end=3' /gb=DW565140 /gi=85036962 /ug=Ssa.6248 /len=614
GACTTGGAAAAGTCTTTATTGAAAAAACAAAAGGTCCATGAAAAAACAAGAATTTGTCAAATACATTGTAGGTTCACAAATGATAAGAAATATGGAATTCTCTGAGATTTACGTATAGATTAGGCAGATGGGTGTTCTAACCAGCTGCCAGCACCTTGACCCCTGACCCCTGACCTCATTGTTGGAAAATGATGTGTAAGTAAGCATTTCACTGTTAGAATACAGCTGTTGTTCATGAAGCATGTGACAAATAAAATTGTATTTGATGACAAAATTAGTCTGGGATCTAGGAATCTGGTCATTTCAATTACTTCTGCCATTTTGTTGCTTTACAGAATCCCAGACTGTTGCTTATCAAATCCCAGACTGTAGCTTTAAGGGTCAGTTCAAATTTGGGGT…
>gnl|UG|Ssa#S30284111 EST_ssal_rgb2_35498 rgb2 Salmo salar cDNA clone ssal_rgb2_557_149_fwd 3', mRNA sequence /clone=ssal_rgb2_557_149_fwd /clone_end=3' /gb=DW571079 /gi=85042901 /ug=Ssa.6248 /len=563
GACTTGGAAAAGTCTTTATTGAAAAAACAAAAGGGCCATGAAAAAACAAAAATTTGTCAAATACATTGTAGGTTCACAAATGATAAGAAATATGGAATTCTCTGAGATTTACGTATAGATTAGGCAGATGGGGGTTCTAACCAGCTGCCAGCACCTTGACCCCTGACCCCTTGACCCCTGACCTCATTGTTGGAAAATGATGTGTAAGTAAGCATTTCACTGTTAGAATACAGCTGTTGTTCATGAAGCATGTGACAAATAAAATTGTATTTGATGACAAAATTAGTCTGGGATCTAGGAATCTGGGCATTTCAATTACTTCTGCCATTTTGTTGCTTTACAGAATCCCAGACTGTTGCTTATCAAATCCCAGACTGTAGCTTTAAGGGTCAGTTCAAA…
>gnl|UG|Ssa#S30284112 EST_ssal_rgb2_35499 rgb2 Salmo salar cDNA clone ssal_rgb2_557_149_rev 5', mRNA sequence /clone=ssal_rgb2_557_149_rev /clone_end=5' /gb=DW571080 /gi=85042902 /ug=Ssa.6248 /len=826
CACACAACAGGGTAAGACAGACTTGTGGAAATCCTTACATAACATCAATAACAGACAAAATCTACACTTCACACACTTCACTTCTCCAGAAGGCATCCTCACTCACACACACATATCTTCAGACACACAGTTTTAGTCCAGTCCAGACCCATCAGAACAGCTCAGGTTATCGGTGACCAGTCATGATGTCTGCCGTGGGCATTGCCAAGATCCTCTTCTGTGTTCTGTTCCTCTACAGCTGCTGCCAGGTGACTCAGGGCCAGATGTTAATGGACTGCTGTCTGACGGTCAGTCAGAGAGAGATCCCTAGACACGTTGTCGTAGGTTACCAGTCTCAGGTCAGAGGTCAAGGCTGCTCCATCGACGCTGTGGTCTTCACTACCAGGAGGGGACTCAAGC…
>gnl|UG|Ssa#S30286554 EST_ssal_rgb2_37941 rgb2 Salmo salar cDNA clone ssal_rgb2_561_283_rev 5', mRNA sequence /clone=ssal_rgb2_561_283_rev /clone_end=5' /gb=DW573522 /gi=85045344 /ug=Ssa.6248 /len=802
ATCCTTACATAACATCAATAACAGACAAAATCTACACTTCACACACTTCACTTCTCCAGAAGGCATCCTCACTCACACACACATATCTTCAGACACACAGTTTTAGTCCAGTCCAGACCCATCAGAACAGCTCAGGTTATCGGTGACCAGTCATGATGTCTGCCGTGGGCATTGCCAAGATCCTCTTCTGTGTTCTGTTCCTCTACAGCTGCTGCCAGGTGACTCAGGGCCAGATGTTAATGGACTGCTGTCTGACGGTCAGTCAGAGAGAGATCCCTAGACACGTTGTCGTAGGTTACCAGTCTCAGGTCAGAGGTCAAGGCTGCTCCATCGACGCTGTGGTCTTCACTACCAGGAGGGGACTCAAGCTGTGTGCTCCCGCTGACCCCACCTGGGTTA…
>gnl|UG|Ssa#S30291547 EST_ssal_rgb2_42930 rgb2 Salmo salar cDNA clone ssal_rgb2_569_228_rev 5', mRNA sequence /clone=ssal_rgb2_569_228_rev /clone_end=5' /gb=DW578511 /gi=85050333 /ug=Ssa.6248 /len=698
CTAACTTCATGCTAGGAACCATCACACAACAGGGTAAGACAGACTTGTGGAAATCCTTACATAACATCAATAACAGACAAAATCTACACTTCACACACTTCACTTCTCCAGAAGGCATCCTCACTCACACACACATATCTTCAGACACACAGTTTTAGTCCAGTCCAGACCCATCAGAACAGCTCAGGTTATCGGTGACCAGTCATGATGTCTGCCGTGGGCATTGCCAAGATCCTCTTCTGTGTTCTGTTCCTCTACAGCTGCTGCCAGGTGACTCAGGGCCAGATGTTAATGGACTGCTGTCTGACGGTCAGTCAGAGAGAGATCCCTAGACACGTTGTCGTAGGTTACCAGTCTCAGGTCAGAGGTCAAGGCTGCTCCATCGACGCTGTGGTCTTC…
>gnl|UG|Ssa#S30291548 EST_ssal_rgb2_42931 rgb2 Salmo salar cDNA clone ssal_rgb2_569_228_fwd 3', mRNA sequence /clone=ssal_rgb2_569_228_fwd /clone_end=3' /gb=DW578512 /gi=85050334 /ug=Ssa.6248 /len=624
GACTTGGAAAAGTCTTTATTGAAAAAACAAAAGGGCCATGAAAAAACAAGAATTTGTCAAATACATTGTAGGTTCACAAATGATAAAAAATATGGAATTCTCTGAGATTTACGTATAGATTAGGCAGATGGGTGTTCTAACCAGCTGCCAGCACCTTGACCCCTGACCCCTTGACCCCTGACCTCATTGTTGGAAAATGATGTGTAAGTAAGCATTTCACTGTTAGAATACAGCTGTTGTTCATGAAGCATGTGACAAATAAAATTGTATTTGATGACAAAATTAGTCTGGGATCTAGGAATCTGGTCATTTCAATTACTTCTGCCATTTTGTTGCTTTACAGAATCCCAGACTGTTGCTTATCAAATCCCAGACTGTAGCTTTAAGGGTCAGTTCAAA…
>gnl|UG|Ssa#S30293853 EST_ssal_rgb2_45236 rgb2 Salmo salar cDNA clone ssal_rgb2_573_084_rev 5', mRNA sequence /clone=ssal_rgb2_573_084_rev /clone_end=5' /gb=DW580817 /gi=85052639 /ug=Ssa.6248 /len=823
CGGATCCATCACACAACAGGGTAAGACAGACTTGTGGAAATCCTTACATAACATCAATAACAGACAAAATCTACACTTCACACACTTCACTTCTCCAGAAGGCATCCTCACTCACACACACATATCTTCAGACACACAGTTTTAGTCCAGTCCAGACCCATCAGAACAGCTCAGGTTATCGGTGACCAGTCATGATGTCTGCCGTGGGCATTGCCAAGATCCTCTTCTGTGTTCTGTTCCTCTACAGCTGCTGCCAGGTGACTCAGGGCCAGATGTTAATGGACTGCTGTCTGACGGTCAGTCAGAGAGAGATCCCTAGACACGTTGTCGTAGGTTACCAGTCTCAGGTCAGAGGTCAAGGCTGCTCCATCGACGCTGTGGTCTTCACTACCAGGAGGG…
>gnl|UG|Ssa#S30345302 smus1-006AB03.y1_#0536.2 DIAS_SMUS Salmo salar cDNA 5', mRNA sequence /clone_end=5' /gb=DW590875 /gi=85160658 /ug=Ssa.6248 /len=115
CTTGACCCCAAATTTGAACTGACCCTTAAAGCTACAGTCTGGGATTTGATAAGCAACAGTCTGGGATTCTGTAAAGCAACAAAATGGCAGAAGTAATTGAAATGACCAGATTCCT
>gnl|UG|Ssa#S31973412 EST_ssal_rgb2_57941 ssalrgb2 mixed_tissue Salmo salar cDNA Salmo salar cDNA clone ssal_rgb2_593_191_fwd 3', mRNA sequence /clone=ssal_rgb2_593_191_fwd /clone_end=3' /gb=DY702202 /gi=89846079 /ug=Ssa.6248 /len=657
GACTTGGAAAAGTCTTTATTGAAAAAACAAAAGGTCCATGAAAAAACAAGAATTTGTCAAATACATTGTAGGTTCACAAATGATAAGAAATATGGAATTCTCTGAGATTTACGTATAGATTAGGCAGATGGGTGTTCTAACCAGCTGCCAGCACCTTGACCCCTGACCCCTGACCTCATTGTTGGAAAATGATGTGTAAGTAAGCATTTCACTGTTAGAATACAGCTGTTGTTCATGAAGCATGTGACAAATAAAATTGTATTTGATGACAAAATTAGTCTGGGATCTAGGAATCTGGTCATTTCAATTACTTCTGCCATTTTGTTGCTTTACAGAATCCCAGACTGTTGCTTATCAAATCCCAGACTGTAGCTTTAAGGGTCAGTTCAAATTTGGGGT…
>gnl|UG|Ssa#S31973413 EST_ssal_rgb2_57942 ssalrgb2 mixed_tissue Salmo salar cDNA Salmo salar cDNA clone ssal_rgb2_593_191_rev 5', mRNA sequence /clone=ssal_rgb2_593_191_rev /clone_end=5' /gb=DY702203 /gi=89846080 /ug=Ssa.6248 /len=807
AGGGTAAGACAGACTTGTGGAAATCCTTACATAACATCAATAACAGACAAAATCTACACTTCACACACTTCACTTCTCCAGAAGGCATCCTCACTCACACACACATATCTTCAGACACACAGTTTTAGTCCAGTCCAGACCCATCAGAACAGCTCAGGTTATCGGTGACCAGTCATGATGTCTGCCGTGGGCATTGCCAAGATCCTCTTCTGTGTTCTGTTCCTCTACAGCTGCTGCCAGGTGACTCAGGGCCAGATGTTAATGGACTGCTGTCTGACGGTCAGTCAGAGAGAGATCCCTAGACACGTTGTCGTAGGTTACCAGTCTCAGGTCAGAGGTCAAGGCTGCTCCATCGACGCTGTGGTCTTCACTACCAGGAGGGGACTCAAGCTGTGTGCT…
>gnl|UG|Ssa#S31977870 EST_ssal_rgb2_62399 ssalrgb2 mixed_tissue Salmo salar cDNA Salmo salar cDNA clone ssal_rgb2_600_244_rev 5', mRNA sequence /clone=ssal_rgb2_600_244_rev /clone_end=5' /gb=DY706660 /gi=89850537 /ug=Ssa.6248 /len=813
ACAGCATGCTAGGAACCATCACACAACAGGGTAAGACAGACTTGTGGAAATCCTTACATAACATCAATAACAGACAAAATCTACACTTCACACACTTCACTTCTCCAGAAGGCATCCTCACTCACACACACATATCTTCAGACACACAGTTTTAGTCCAGTCCAGACCCATCAGAACAGCTCAGGTTATCGGTGACCAGTCATGATGTCTGCCGTGGGCATTGCCAAGATCCTCTTCTGTGTTCTGTTCCTCTACAGCTGCTGCCAGGTGACTCAGGGCCAGATGTTAATGGACTGCTGTCTGACGGTCAGTCAGAGAGAGATCCCTAGACACGTTGTCGTAGGTTACCAGTCTCAGGTCAGAGGTCAAGGCTGCTCCATCGACGCTGTGGTCTTCACT…
>gnl|UG|Ssa#S31996683 EST_ssal_rgb2_81019 ssalrgb2 mixed_tissue Salmo salar cDNA Salmo salar cDNA clone ssal_rgb2_633_044_rev 5', mRNA sequence /clone=ssal_rgb2_633_044_rev /clone_end=5' /gb=DY725280 /gi=89869157 /ug=Ssa.6248 /len=799
CCATCACACAACAGGGTAAGACAGACTTGTGGAAATCCTTACATAACATCAATAACAGACAAAATCTACACTTCACACACTTCACTTCTCCAGAAGGCATCCTCACTCACACACACATATCTTCAGACACACAGTTTTAGTCCAGTCCAGACCCATCAGAACAGCTCAGGTTATCGGTGACCAGTCATGATGTCTGCCGTGGGCATTGCCAAGATCCTCTTCTGTGTTCTGTTCCTCTACAGCTGCTGCCAGGTGACTCAGGGCCAGATGTTAATGGACTGCTGTCTGACGGTCAGTCAGAGAGAGATCCCTAGACACGTTGTCGTAGGTTACCAGTCTCAGGTCAGAGGTCAAGGCTGCTCCATCGACGCTGTGGTCTTCACTACCAGGAGGGGACTC…
>gnl|UG|Ssa#S32009344 EST_ssal_rgb2_93680 ssalrgb2 mixed_tissue Salmo salar cDNA Salmo salar cDNA clone ssal_rgb2_653_099_rev 5', mRNA sequence /clone=ssal_rgb2_653_099_rev /clone_end=5' /gb=DY737941 /gi=89881818 /ug=Ssa.6248 /len=810
CTAGGAACCATCACACAACAGGGTAAGACAGACTTGTGGAAATCCTTACATAACATCAATAACAGACAAAATCTACACTTCACACACTTCACTTCTCCAGAAGGCATCCTCACTCACACACACATATCTTCAGACACACAGTTTTAGTCCAGTCCAGACCCATCAGAACAGCTCAGGTTATCGGTGACCAGTCATGATGTCTGCCGTGGGCATTGCCAAGATCCTCTTCTGTGTTCTGTTCCTCTACAGCTGCTGCCAGGTGACTCAGGGCCAGATGTTAATGGACTGCTGTCTGACGGTCAGTCAGAGAGAGATCCCTAGACACGTTGTCGTAGGTTACCAGTCTCAGGTCAGAGGTTTTAGGCTGCTCCATCGACGCTGTGGTCTTCACTACCAGGA…
>gnl|UG|Ssa#S35475572 EST_ssal_sjb_76 ssalsjb mixed_tissue Salmo salar cDNA Salmo salar cDNA clone ssal_sjb_001_049_fwd 3', mRNA sequence /clone=ssal_sjb_001_049_fwd /clone_end=3' /gb=EG761950 /gi=117429726 /ug=Ssa.6248 /len=316
GGGGAGAGCTAACAGCATGCTAGGAACCATCACACAACAGGGTAAGACAGACTTGTGGAAATCCTTACATAACATCAATAACAGACAAAATCTACACTTCACACACTTCACTTCTCCAGAAGGCATCCTCACTCACACACACATATCTTCAGACACACAGTTTTAGTCCAGTCCAGACCCATCAGAACAGCTCAGGTTATCGGTGACCAGTCATGATGTCTGCCGTGGGCATTGCCAAGATCCTCTTCTGTGTTCTGTTCCTCTACAGCTGCTGCCAGGCTGGACTGATGGTACCTACATCTGATGGGCATGTGAC
>gnl|UG|Ssa#S35475573 EST_ssal_sjb_77 ssalsjb mixed_tissue Salmo salar cDNA Salmo salar cDNA clone ssal_sjb_001_049_rev 5', mRNA sequence /clone=ssal_sjb_001_049_rev /clone_end=5' /gb=EG761951 /gi=117429727 /ug=Ssa.6248 /len=554
GGCTTGGAAAAGTCTTTATTGAAAAAACAAAAGGTCCATGAAAAAACAAGAATTTGTCAAATACATTGTAGGTTCACAAATGATAAGAAATATGGAATTCTCTGAGATTTACGTATAGATTAGGCAGATGGGTGTTCTAACCAGCTGCCAGCACCTTGACCCCTGACCCCTTGACCCCTGACCTCATTGTTGGAAAATGATGTGTAAGTAAGCATTTCACTGTTAGAATACAGCTGTTGTTCATGAAGCATGTGACAAATAAAATTGTATTTGATGACAAAATTAGTCTGGGATCTAGGAATCTGGTCATTTCAATTACTTCTGCCATTTTGTTGCTTTACAGAATCCCAGACTGTTGCTTATCAAATCCCAGACTGTAGCTTTAAGGGTCAGTTCAAA…
>gnl|UG|Ssa#S35478609 EST_ssal_sjb_2810 ssalsjb mixed_tissue Salmo salar cDNA Salmo salar cDNA clone ssal_sjb_009_039_rev 5', mRNA sequence /clone=ssal_sjb_009_039_rev /clone_end=5' /gb=EG764987 /gi=117432763 /ug=Ssa.6248 /len=709
GACTTGGAAAAGTCTTTATTGAAAAAACAAAAGGTCCATGAAAAAACAAGAATTTGTCAAATACATTGTAGGTTCACAAATGATAAGAAATATGGAATTCTCTGAGATTTACGTATAGATTAGGCAGATGGGTGTTCTAACCAGCTGCCAGCACCTTGACCCCTGACCCCTTGACCCCTGACCTCATTGTTGGAAAATGATGTGTAAGTAAGCATTTCACTGTTAGAATACAGCTGTTGTTCATGAAGCATGTGACAAATAAAATTGTATTTGATGACAAAATTAGTCTGGGATCTAGGAATCTGGTCATTTCAATTACTTCTGCCATTTTGTTGCTTTACAGAATCTCAGACTGTTGCTTATCAAATCCCAGACTGTAGCTTTAAGGGTCAGTTCAAA…
>gnl|UG|Ssa#S35478610 EST_ssal_sjb_2811 ssalsjb mixed_tissue Salmo salar cDNA Salmo salar cDNA clone ssal_sjb_009_039_fwd 3', mRNA sequence /clone=ssal_sjb_009_039_fwd /clone_end=3' /gb=EG764988 /gi=117432764 /ug=Ssa.6248 /len=751
GGGGAAAGCAGAGCTAACAGCATGCTAGGAACCATCACACAACAGGGTAAGACAGACTTGTGGAAATCCTTACATAACATCAATAACAGACAAAATCTACACTTCACACACTTCACTTCTCCAGAAGGCATCCTCACTCACACACACATATCTTCAGACACACAGTTTTAGTCCAGTCCAGACCCATCAGAACAGCTCAGGTTATCGGTGACCAGTCATGATGTCTGCCGTGGGCATTGCCAAGATCCTCTTCTGTGTTCTGTTCCTCTACAGCTGCTGCCAGGTGACTCAGGGCCAGATGTTAATGGACTGCTGTCTGACGGTCAGTCAGAGAGAGATCCCTAGACACGTTGTCGTAGGTTACCAGTCTCAGGTCAGAGGTCAAGGCTGCTCCATCGA…
>gnl|UG|Ssa#S35479015 EST_ssal_sjb_3175 ssalsjb mixed_tissue Salmo salar cDNA Salmo salar cDNA clone ssal_sjb_009_240_rev 5', mRNA sequence /clone=ssal_sjb_009_240_rev /clone_end=5' /gb=EG765393 /gi=117433169 /ug=Ssa.6248 /len=715
GACTTGGAAAAGTCTTTATTGAAAAAACAAAAGGTCCATGAAAAAACAAGAATTTGTCAAATACATTGTAGGTTCACAAATGATAAGAAATGTGGAATTCTCTGAGATTTACGTATAGATTAGGCAGATGGGTGTTCTAACCAGCTGCCAGCACCTTGACCCCTGACCCCTTGACCCCTGACCTCATTGTTGGAAAATGATGTGTAAGTAAGCATTTCACTGTTAGAATACAGCTGTTGTTCATGAAGCATGTGACAAATAAAATTGTATTTGATGACAAAATTAGTCTGGGATCTAGGAATCTGGTCATTTCAATTACTTCTGCCATTTTGTTGCTTTACAGAATCCCAGACTGTTGCTTATCAAATCCCAGACTGTAGCTTTAAGGGTCAGTTCAAA…
>gnl|UG|Ssa#S35479016 EST_ssal_sjb_3176 ssalsjb mixed_tissue Salmo salar cDNA Salmo salar cDNA clone ssal_sjb_009_240_fwd 3', mRNA sequence /clone=ssal_sjb_009_240_fwd /clone_end=3' /gb=EG765394 /gi=117433170 /ug=Ssa.6248 /len=759
GGGGAAAGCAGAGCTAACAGCATGCTAGGAACCATCACACAACAGGGTAAGACAGACTTGTGGAAATCCTTACATAACATCAATAACAGACAAAATCTACACTTCACACACTTCACTTCTCCAGAAGACATCCTCACTCACACACACATATCTTCAGACACACAGTTTTAGTCCAGTCCAGACCCATCAGAACAGCTCAGGTTATCGGTGACCAGTCATGATGTCTGCCGTGGGCATTGCCAAGATCCTCTTCTGTGTTCTGTTCCTCTACAGCTGCTGCCGGGTGACTCAGGGCCAGATGTTAATGGACTGCTGTCTGACGGTCAGTCAGAGAGAGATCCCTAGACACGTTGTCGTAGGTTACCAGTCTCAGGTCAGAGGTCAAGGCTGCTCCATCGA…
>gnl|UG|Ssa#S35533272 EST_ssal_evd_21666 ssalevd thymus Salmo salar cDNA Salmo salar cDNA clone ssal_evd_527_382_rev 5', mRNA sequence /clone=ssal_evd_527_382_rev /clone_end=3' /gb=EG819650 /gi=117487433 /ug=Ssa.6248 /len=709
GACTTGGAAAAGTCTTTATTGAAAAAACAAAAGGTCCATGAAAAAACAAGAATTTGTCAAATACATTGTAGGTTCACAAATGATAAGAAATATGGAATTCTCTGAGATTTACGTATAGATTAGGCAGATGGGTGTTCTAACCAGCTGCCAGCACCTTGACCCCTGACCCCTTGACCCCTGACCTCATTGTTGGAAAATGATGTGTAAGTAAGCATTTCACTGTTAGAATACAGCTGTTGTTCATGAAGCATGTGACAAATAAAATTGTATTTGATGACAAAATTAGTCTGGGATCTAGGAATCTGGTCATTTCAATTACTTCTGCCATTTTGTTGCTTTACAGAATCCCAGACTGTTGCTTATCAAATCCCAGACTGTAGCTTTAAGGGTCAGTTCAAA…
>gnl|UG|Ssa#S35533273 EST_ssal_evd_21667 ssalevd thymus Salmo salar cDNA Salmo salar cDNA clone ssal_evd_527_382_fwd 3', mRNA sequence /clone=ssal_evd_527_382_fwd /clone_end=5' /gb=EG819651 /gi=117487434 /ug=Ssa.6248 /len=794
GGGGGGAAAGCAGAGCTAACAGCATGCTAGGAACCATCACACAACAGGACACACAGTTTTAGTCCAGTCCAGACCCATCAGAACAGCTCAGGTTATCGGTGACCAGTCATGATGTCTGCCGTGGGCATTGCCAAGATCCTCTTCTGTGTTCTGTTCCTCTACAGCTGCTGCCAGGTGACTCAGGGCCAGATGTTAATGGACTGCTGTCTGACGGTCAGTCAGAGAGAGATCCCTAGACACGTTGTCGTAGGTTACCAGTCTCAGGTCAGAGGTCAAGGCTGCTCCATCGACGCTGTGGTCTTCACTACCAGGAGGGGACTCAAGCTGTGTGCTCCCGCTGACCCCACCTGGGTTACAGACCTGATGAATCTCATGGACCGCCTCATCAAGAAGTGCCAC…
>gnl|UG|Ssa#S35699323 EST_ssal_evf_18623 ssalevf mixed_tissue Salmo salar cDNA Salmo salar cDNA clone ssal_evf_523_162_fwd 3', mRNA sequence /clone=ssal_evf_523_162_fwd /clone_end=5' /gb=EG934041 /gi=117861345 /ug=Ssa.6248 /len=472
GGGGATTCTTTTTATGTGACAAAATATTCAATATTCCAAAAAGAGTAGACTGGCTTTGACCCTTGACCCCAAATTTGAACTGACCCTTAAAGCTACAGTCTGGGATTTGATAAGCAACAGTCTGGGATTCTGTAAAGCAACAAAATGGCAGAAGTAATTGAAATGACCAGATTCCTAGATCCCAGACTAATTTTGTCATCAAATACAATTTTATTTGTCACATGCTTCATGAACAACAGCTGTATTCTAACAGTGAAACGCTTACTTACACATCATTTTCCAACAATGAGGTCAGGGGTCAAGGGGTCAGGGGTCAAGGTGTTGGCAGCTGGTTAGAACACCCATCTGCCTAATCTATACGTAAATCTCAGAGAGTTCCATATTTCTTATCATTTGTGA…
>gnl|UG|Ssa#S35699334 EST_ssal_evf_18624 ssalevf mixed_tissue Salmo salar cDNA Salmo salar cDNA clone ssal_evf_523_162_rev 5', mRNA sequence /clone=ssal_evf_523_162_rev /clone_end=3' /gb=EG934052 /gi=117861356 /ug=Ssa.6248 /len=472
GACTTGGAAAAGTCTTTATTGAAAAAACAAAAGGTCCATGAAAAAACAAGAATTTGTCAAATACATTGTAGGTTCACAAATGATAAGAAATATGGAACTCTCTGAGATTTACGTATAGATTAGGCAGATGGGTGTTCTAACCAGCTGCCAACACCTTGACCCCTGACCCCTTGACCCCTGACCTCATTGTTGGAAAATGATGTGTAAGTAAGCGTTTCACTGTTAGAATACAGCTGTTGTTCATGAAGCATGTGACAAATAAAATTGTATTTGATGACAAAATTAGTCTGGGATCTAGGAATCTGGTCATTTCAATTACTTCTGCCATTTTGTTGCTTTACAGAATCCCAGACTGTTGCTTATCAAATCCCAGACTGTAGCTTTAAGGGTCAGTTCAAA…
>gnl|UG|Ssa#S47726626 Salmo salar clone ssal-rgb-530-033 C-C motif chemokine 19 precursor putative mRNA, complete cds /cds=p(54,398) /gb=BT049801 /gi=209737465 /ug=Ssa.6248 /len=1135
GTTTTAGTCCAGTCCAGACCCATCAGAACAGCTCAGGTTATCGGTGACCAGTCATGATGTCTGCCGTGGGCATTGCCAAGATCCTCTTCTGTGTTCTGTTCCTCTACAGCTGCTGCCAGGTGACTCAGGGCCAGATGTTAATGGACTGCTGTCTGACGGTCAGTCAGAGAGAGATCCCTAGACACGTTGTCGTAGGTTACCAGTCTCAGGTCAGAGGTCAAGGCTGCTCCATCGACGCTGTGGTCTTCACTACCAGGAGGGGACTCAAGCTGTGTGCTCCCGCTGACCCCACCTGGGTTACAGACCTGATGAATCTCATGGACCGCCTCATCAAGAAGTGCCACGAAACCAACTTCAAGGCTAAACACTGTAAGAAGCTGAAGAACAATAGTCCCTAAG…
>gnl|UG|Ssa#S50688803 EST_ssal_rgh_1035125 ssalrgh mixed_tissue full-length Salmo salar cDNA Salmo salar cDNA clone ssal_rgh_502_149 5', mRNA sequence /clone=ssal_rgh_502_149 /clone_end=5' /gb=GO054282 /gi=223572826 /ug=Ssa.6248 /len=185
TTGGAAGGGGTCAGGGGTCAAGGTGCTGGCAGCTGGTTAGAACACCCATCTGCCTAATCTATACGTAAATCTCAGAGAATTCCATATTTCTTATCATTTGTGAACCTACAATGTATTTGACAAATTCTTGTTTTTTCATGGACCTTTTGTTTTTTCAATAAAGACTTTTCCAAGGCAAGAAAAAA
>gnl|UG|Ssa#S50695613 EST_ssal_rgh_1084628 ssalrgh mixed_tissue full-length Salmo salar cDNA Salmo salar cDNA clone ssal_rgh_514_116 3', mRNA sequence /clone=ssal_rgh_514_116 /clone_end=3' /gb=GO061092 /gi=223581800 /ug=Ssa.6248 /len=181
CTAAAGACTGAAGACAGAAGGAACTTAAAAAGTGCATTAGTGGTAAGAGGAATCACATTTGTCTTTTTTTGTTTGTTTTACTTCTCCCACCCTGTTCTTCACCCACTTGGAAGGTTCTTCTCAGACTCTGTCATGGTTGTTTTGACCGGGAGATGGGGGTGGAGGTGGTGGTGTTGGTGGT

## Sheet: itb2
Supplementary Table 2: Salmo salar EST sequences used for identification of single nucleotide polymorphisms (SNPs) in integrin β2 (itβ2)
>gnl|UG|Ssa#S18836655 SS1-0783 Atlantic Salmon spleen Salmo salar cDNA clone SS1-0783 similar to CD18, mRNA sequence /clone=SS1-0783 /gb=BG936410 /gi=15846238 /ug=Ssa.31248 /len=830
CTNAAGGGGGAACCTCAAGGGACAAAGGAGTGTGTAACAATGTGGGAGTGGGACAGATGGTGTCTTTCAACATAACAGTGACAGCGGATGAATGTATGGACAGTGTAATGTCTTTCCTGATTGGTCCGTTGGGTATGAAGGACAAGCTGAAGGTGAGCTTGTCGACTCACTGCAAGTGTGAGTGTAATGACACTGTGATGGTCGATCACCAGAACTGCAACGGGAAGGGCCGAGTCAACTGTGGCATGTGCAGTTGCAACGCCGGCTTCGTGGGCCAGATGTGTGAGTGCTCCATCGGGGAGAAGGATGAGAGCTCTCTGAGAGCAGCGTGCCGGAAGGACAACGGCACGGACTGCGAAGGACGAGGGGACTGTGTGTGTGGCATTTGCCAGTGCTACA…
>gnl|UG|Ssa#S18840091 AJ425394 Salmo salar spleen adult Salmo salar cDNA clone s12C04, mRNA sequence /clone=s12C04 /gb=AJ425394 /gi=22033562 /ug=Ssa.31248 /len=693
AAAGACCAGAGAGTGTCCCAAGTTGCCAAACATCTATGCCATCATTGGAGGCTCCATCGTAGGAGTGACTGTCATCGGAATCCTGATCCTGCTCCTCATCAAAGTCCTCTTCTACATGAAAGACCTGAAGGAGTACCGCAAGTTTATGAGTGATGCGCAGAAAACCAGGTGGTCGGAGAATAAGAATCCAATATTCCAGGAGGCAACCACCACCGTGGCTAACCCTACCTTTACTGGAGAATAAGTTCAGGGAAGTCAGTTAAGACATTCGGTTGGATGCAAATGCATACATTTATTGTTTCTGTTTTAATGTGCATTTTATGTAGATTAGTTCATTCATTTATACATTGGTCTGTCTTTTTGTGTGTCCTGAGTCTGAACATTTAGAGAATGACAGAA…
>gnl|UG|Ssa#S18849916 ssalsha004004 spleen Salmo salar cDNA, mRNA sequence /gb=CA039759 /gi=24340519 /ug=Ssa.31248 /len=278
GAGGGATGTGGAGAACTGCCGGGTGTTCTTTACCATTAAACAGTTGGATGGAGAGGACAACTACACCGCCCAAATACTAAAGACCAGAGAGTGTCCCAAGTTGCCAAACATCTATGCCATCATTGGAGGCTCCATCGTAGGAGTGACTGTCATCGGAATCCTGATCCTGCTCCTCATCAAAGTCCTCTTCTACATGAAAGACCTGAAGGAGTACCGCAAGTTTATGAGTGATGCGCAGAAAACCAGGTGGTCGGAGAATAACAATCCAATATTCCAGG
>gnl|UG|Ssa#S18866928 ssalmgd503216 gut Salmo salar cDNA, mRNA sequence /gb=CB505598 /gi=29316824 /ug=Ssa.31248 /len=712
CTGACTGCACTGGGCCTTTAATAGGTTTCATGAAGTTGAACAATGTGTCCAACTTTTTACACAACAGTTTATAATCCCAAACAAAATAAAACCAGGCTTGCACAAAACTATTCAGTACTTTTCTAAACGAATTCCTGCATTTAATTGAGCTAAAATGGAATTGACTCCAACTAGACATAAGATAATGTAGCAACATTGCAGCAGTTTTCTTTTTCCATCAGTACAAGTTCTGTCATTCTCTAAATGTTCAGACTCAGGACACACAAAAAGACAGACCAATGTATAAATGAATGAACTAATCTACATAAAATGCACATTAAAACAGAAACAATAAATGTATGCATTTGCATCCAACCGAATGTCTTAACTGACTTCCCTGAACTTATTCTCCAGTAAAGG…
>gnl|UG|Ssa#S19110850 SGP162320 Atlantic salmon Testis cDNA library Salmo salar cDNA clone MG4-0966, mRNA sequence /clone=MG4-0966 /clone_end=5' /gb=CK898740 /gi=45328473 /ug=Ssa.31248 /len=551
CTGCAGTCTGTGGGGACAGGATTGGCTGGAGGAATAGCAGCACTCGGCTTATCGTCCTGACCACCGACGATGGCTTCCACATGGCAGGGGATGGCAAGCTGGCTGGCATACTGGAGCCCAATGATGAGAGATGTTACATGGACAATAACCTGTACAGCAAGAGCAATGAAATGGACTACCCATCTGTTGGTCAAGTGGCTAATCAGTTAGAGAAGAACAACATTCAGCCAATCTTTGCTGTGACGAAGAACATGGAGCACGTATACAGGGAACTCAGTAAAATGATCCCCAAGTCTGAGGTGGGAGTGTTGTCAGCTGACTCCCATAATGTTGTGGAATTGATCAAAAATGCCTACAATAGGCTCTCTTCCAAAGTGACGGTGACTCATGATGCTCTCC…
>gnl|UG|Ssa#S23659423 ssallksd013072_0 mixed_tissue_SDb Salmo salar cDNA, mRNA sequence /gb=DN048259 /gi=59637256 /ug=Ssa.31248 /len=385
GACCGCACTGGGCCTTTAATAGGTTTCATGAAGTTGAACAATGGGTCCAACTTTTTACACAACAGTTTATAATCCCAAACAAAATAAAACCAGGCTTGCACAAAACTATTCAGTACTTTTCTAAACGAATTCCTGCATTTAATTGAGCTAAAATGGAATTGACTCCCACTAGACATAAGATAATGGAGCAACATTGCAGCAGTTTTCTTTTTCCATCAGTACAAGTTCTGTCATTCTCTAAATGGTCAGACTCCGGACACACAAAAAGACAGACCAATGGATAAATGAATGAACTAATCTACATAAAATGCACATTAAAACAGAAACAATAAATGTATGCATTTGCATCCAACCGAATGTCTTAACTGACTTCCCTGAACTTATT
>gnl|UG|Ssa#S30242342 EST_ssal_rgb2_2822 rgb2 Salmo salar cDNA clone ssal_rgb2_505_367_rev 5', mRNA sequence /clone=ssal_rgb2_505_367_rev /clone_end=5' /gb=DW538403 /gi=84988053 /ug=Ssa.31248 /len=685
AGTCGGACGAGCAGTGTCGCACACTAAGCGGGAGTGTGTGCAGCGGCAGGGGCACATGCCAGTGTAACCAGTGCAAGTGTATTGAGGGCTACCAGCGGCCCTACTGTCTGACCTGTCCCGCCTGCCATAGCCCCTGTATAACCAAGGGGTAAAATGGCCTGGGCCCTCCTTTTCCACTCACATAACCACCTTTTTCACTGGCCCCTTGGGGTAATGTTGTTGGAGCCATTGTGTACACGTTAAAAGCCACAGGACAAAGATGGCTACCATGGATCGTAAAGGAATAACTAGGAGAATAGAAAATACCATGTCTGGGTGTTGCCATCTTACTCAAAACGAAGAGTTTTTTTAATCAAAGCATGCGTTTAAGTGTTAAAGAGAAGAGAGAAAACGTTGAGC…
>gnl|UG|Ssa#S30251518 SGP298729 Atlantic salmon Testis cDNA library Salmo salar cDNA clone MG4-3046 5', mRNA sequence /clone=MG4-3046 /clone_end=5' /gb=DW469850 /gi=84971449 /ug=Ssa.31248 /len=576
CTGCGAGAAGTCCAGAACAAACTGTGTGGAGGGAATGGAAAATGCCGTTGCAAAAATTGCGAATGCAACCCCGGGTACGAGGGCACCGCCTGCCAATGCAAGAAGTCGGACGAGCAGTGTCGCACACTAAGCGGGAGTGTGTGCAGCGGCAGGGGCACATGCCAGTGTAACCAGTGCAAGTGTATTGAGGGCTACCAGCGGCCCTACTGTCTGACCTGTCCCGCCTGCCATAGCCCCTGTATAACCAAGGGGAAATGCATTGAGTGTTGGGGCTTTCAGACAGGCCCATTCAGTAAGAACTGCTCCCAGGCCTGTGCAAGTATCAATGAATTCAAGATGGTGGAGATGTTGCCACCTGGTAAGCCTTGTGATGTGAGGGATGTGGAGAACTGCCGGGTG…
>gnl|UG|Ssa#S30251594 SGP298772 Atlantic salmon Testis cDNA library Salmo salar cDNA clone MG4-3095 5', mRNA sequence /clone=MG4-3095 /clone_end=5' /gb=DW469893 /gi=84971492 /ug=Ssa.31248 /len=615
CTGCGAGAAGTCCAGAACAAACTGTGTGGAGGGAATGGAAAATGCCGTTGCAAAAATTGCGAATGCAACCCCGGGTACGAGGGCACCGCCTGCCAATGCAAGAAGTCGGACGAGCAGTGTCGCACACTAAGCGGGAGTGTGTGCAGCGGCAGGGGCACATGCCAGTGTAACCAGTGCAAGTGTATTGAGGGCTACCAGCGGCCCTACTGTCTGACCTGTCCCGCCTGCCATAGCCCCTGTATAACCAAGGGGAAATGCATTGAGTGTTGGGGCTTTCAGACAGGCCCATTCAGTAAGAACTGCTCCCAGGCCTGTGCAAGTATCAATGAATTCAAGATGGTGGAGATGTTGCCACCTGGTAAGCCTTGTGATGTGAGGGATGTGGAGAACTGCCGGGTG…
>gnl|UG|Ssa#S30261833 EST_ssal_rgb2_13220 rgb2 Salmo salar cDNA clone ssal_rgb2_522_048_rev 5', mRNA sequence /clone=ssal_rgb2_522_048_rev /clone_end=5' /gb=DW548801 /gi=85020145 /ug=Ssa.31248 /len=632
ACAACTACACCGCCCAAATACTAAAGACCAGAGAGTGTCCCAAGTTGCCAAACATCTATGCCATCATTGGAGGCTCCATCGTAGGAGTGACTGTCATCGGAATCCTGATCCTGCTCCTCATCAAAGTCCTCTTCTACATGAAAGACCTGAAGGAGTACCGCAAATTTATGAGTGATGCGCAGAAAACCAGGTGGTCGGAGAATAAGAATCCAATATTCCAGGAGGCAACCACCACCGTGGCTAACCCTACCTTTACTGGAGAATAAGTTCAGGGAAGTCAGTTAAGACATTCGGTTGGATGCAAATGCATACATTTATTGTTTCTGTTTTAATGTGCATTTTATGTAGATTAGTTCATTCATTTATACATTGGTCTGTCTTTTTGTGTGTCCTGAGTCT…
>gnl|UG|Ssa#S30269053 EST_ssal_rgb2_20440 rgb2 Salmo salar cDNA clone ssal_rgb2_533_133_fwd 3', mRNA sequence /clone=ssal_rgb2_533_133_fwd /clone_end=3' /gb=DW556021 /gi=85027365 /ug=Ssa.31248 /len=697
AAATCAAGAGAGAGTTTTATTTCAGCATTCACTTGCTTCTTTATCCAATATTTACTCATGATGTACAGTCATGGTACATTGTAGATAACTACATAAAAGCTACAAAAATAATTGCTTAAAGGTCCAAAGCAGCCATTTTATCTCGATATCAAATCATTTCTGAGTAACAATTAAGTACCTTAATGTGATTGTTTTCATTTAAAATTGAACCCCCAAAAATTCTTAGCAAAGGCAAATTTCTCAAGCAATAATTTAGCGAGGACTATCTGGGAGTGGTCTGAGTGGGGAGGGTAATACTGAAAACTAGCTGTTATTGGCAGAGAGGTTTGTTACTATTTCTTATTGGTCTATTAACTAATTTACCGCCTGGTGATGTCATCAGGCACCAAAACTCCATCC…
>gnl|UG|Ssa#S30269054 EST_ssal_rgb2_20441 rgb2 Salmo salar cDNA clone ssal_rgb2_533_133_rev 5', mRNA sequence /clone=ssal_rgb2_533_133_rev /clone_end=5' /gb=DW556022 /gi=85027366 /ug=Ssa.31248 /len=684
CCAGGCGGCAGCACCTACTACGGCACGCATTGCGAGTGTGAAAACGAGAGCTGCGAGAAGTTCCAGAACAAACTGTGTGGAGGGAATGGAAAATGCCGTTGCAAAAATTGCGAATGCAACCCCGGGTACGAGGGCACCGCCTGCCAATGCAAGAAGTCGGACGAGCAGTGTCGCACACTAAGCGGGAGTGTGTGCAGCGGCAGGGGCACATGCCAGTGTAACCAGTGCAAGTGTATTGAGGGCTACCAGCGGCCCTACTGTCTGACCTGTCCCGCCTGCCATAGCCCCTGTATAACCAAGGGGAAATGCATTGAGTGTTGGGGCTTTCAGACAGGCCCATTCAGTAAGAACTGCTCCCAGGCCTGTGCAAGTATCAATGAATTCAAGATGGTGGAGATG…
>gnl|UG|Ssa#S31965990 EST_ssal_rgb2_50519 ssalrgb2 mixed_tissue Salmo salar cDNA Salmo salar cDNA clone ssal_rgb2_581_330_rev 5', mRNA sequence /clone=ssal_rgb2_581_330_rev /clone_end=5' /gb=DY694780 /gi=89833827 /ug=Ssa.31248 /len=770
CCGACGATGGCTTCCACATGGCAGGGGATGGCAAGCTGGCTGGCATACTGGAGCCCAATGATGAGAGATGTTACATGGACAATAACCTGTACAGCAAGAGCAATGAAATGGACTACCCATCTGTTGGTCAAGTGGCTAATCAGTTAGAGAAGAACAACATTCAGCCAATCTTTGCTGTGACGAAGAACATGGAGCACGTATACAGGGAACTCAGTAAAATGATCCCCAAGTCTGAGGTGGGAGTGTTGTCAGCTGATTCCCATAATGTTGTGGAATTGATCAAAAATGCCTACAATAGGCTCTCTTCCAAAGTGACGGTGACTCATGATGCTCTCCCTGACAATGTGAGAGTCACTTACACTCCGCTCTGTCCTGAAGGGGGAACCTCAAGGGACAAAG…
>gnl|UG|Ssa#S31981638 EST_ssal_rgb2_66167 ssalrgb2 mixed_tissue Salmo salar cDNA Salmo salar cDNA clone ssal_rgb2_607_247_rev 5', mRNA sequence /clone=ssal_rgb2_607_247_rev /clone_end=5' /gb=DY710428 /gi=89854305 /ug=Ssa.31248 /len=841
CGGGTACGAGGGCACCGCCTGCCAATGCAAGAAGTCGGACGAGCAGTGTCGCACACTAAGCGGGAGTGTGTGCAGCGGCAGGGGCACATGCCAGTGTAACCAGTGCAAGTGTATTGAGGGCTACCAGCGGCCCTACTGTCTGACCTGTCCCGCCTGCCATAGCCCCTGTATAACCAAGGGGAAATGCATTGAGTGTTGGGGCTTTCAGACAGGCCCATTCAGTAAGAACTGCTCCCAGGCCTGTGCAAGTATCAATGAATTCAAGATGGTGGAGATGTTGCCACCTGGTAAGCCTTGTGATGTGAGGGATGTGGAGAACTGCCGGGTGTTCTTTACCATTAAACAGTTGGATGGAGAGGACAACTACACCGCCCAAATACTAAAGACCAGAGAGTGTCC…
>gnl|UG|Ssa#S31981639 EST_ssal_rgb2_66168 ssalrgb2 mixed_tissue Salmo salar cDNA Salmo salar cDNA clone ssal_rgb2_607_247_fwd 3', mRNA sequence /clone=ssal_rgb2_607_247_fwd /clone_end=3' /gb=DY710429 /gi=89854306 /ug=Ssa.31248 /len=767
CAAGAGAGAGTTTTATTTCAGCATTCACTTGCTTCTTTATCCAATATTTACTCATGATGTACAGTCATGGTACATTGTAGATAACTACATAAAAGCTACAAAAATAATTGCTTAAAGGTCCAAAGCAGCCATTTTATCTCGATATCAAATCATTTCTGAGTAACAATTAAGTACCTTAATGTGATTGTTTTCATTTAAAATTGAACCCCCAAAAATTCTTAGCAAAGGCAAATTTCTCAAGCAATAATTTAGCGAGGACTATCTGGGAGTGGTCTGAGTGGGGAGGGTAATACTGAAAACTAGCTGTTATTGGCAGAGAGGTTTGTTACTATTTCTTATTGGTCTATTAACTAATTTACCGCCTGGTGATGTCATCAGGCACCAAAACTCCATCCCATC…
>gnl|UG|Ssa#S31989501 EST_ssal_rgb2_73837 ssalrgb2 mixed_tissue Salmo salar cDNA Salmo salar cDNA clone ssal_rgb2_620_057_rev 5', mRNA sequence /clone=ssal_rgb2_620_057_rev /clone_end=5' /gb=DY718098 /gi=89861975 /ug=Ssa.31248 /len=663
CCAGTGCTACACCTTACCAGGCGGCAGCACCTACTACGGCACGCATTGCGAGTGTGAAAACGAGAGCTGCGAGAAGTTCCAGAACAAACTGTGTGGAGGGAATGGAAAATGCCGTTGCAAAAATTGCGAATGCAACCCCGGGTACGAGGGCACCGCCTGCCAATGCAAGAAGTCGGACGAGCAGTGTCGCACACTAAGCGGGAGTGTGTGCAGCGGCAGGGGCACATGCCAGTGTAACCAGTGCAAGTGTATTGAGGGCTACCAGCGGCCCTACTGTCTGACCTGTCCCGCCTGCCATAGCCCCTGTATAACCAAGGGGAAATGCATTGAGTGTTGGGGCTTTCAGACAGGCCCATTCAGTAAGAACTGCTCCCAGGCCTGTGCAAGTATCAATGAATT…
>gnl|UG|Ssa#S31991872 EST_ssal_rgb2_76208 ssalrgb2 mixed_tissue Salmo salar cDNA Salmo salar cDNA clone ssal_rgb2_625_099_rev 5', mRNA sequence /clone=ssal_rgb2_625_099_rev /clone_end=5' /gb=DY720469 /gi=89864346 /ug=Ssa.31248 /len=791
AAAACGAGAGCTGCGAGAAGTTCCAGAACAAACTGTGTGGAGGGAATGGAAAATGCCGTTGCAAAAATTGCGAATGCAACCCCGGGTACGAGGGCACCGCCTGCCAATGCAAGAAGTCGGACGAGCAGTGTCGCACACTAAGCGGGAGTGTGTGCAGCGGCAGGGGCACATGCCAGTGTAACCAGTGCAAGTGTATTGAGGGCTACCAGCGGCCCTACTGTCTGACCTGTCCCGCCTGCCATAGCCCCTGTATAACCAAGGGGAAATGCATTGAGTGTTGGGGCTTTCAGACAGGCCCATTCAGTAAGAACTGCTCCCAGGCCTGTGCAAGTATCAATGAATTCAAGATGGTGGAGATGTTGCCACCTGGTAAGCCTTGTGATGTGAGGGATGTGGAGA…
>gnl|UG|Ssa#S31991873 EST_ssal_rgb2_76209 ssalrgb2 mixed_tissue Salmo salar cDNA Salmo salar cDNA clone ssal_rgb2_625_099_fwd 3', mRNA sequence /clone=ssal_rgb2_625_099_fwd /clone_end=3' /gb=DY720470 /gi=89864347 /ug=Ssa.31248 /len=699
CAAGAGAGAGTTTTATTTCAGCATTCACTTGCTTCTTTATCCAATATTTACTCATGATGTACAGTCATGGTACATTGTAGATAACTACATAAAAGCTACAAAAATAATTGCTTAAAGGTCCAAAGCAGCCATTTTATCTCGATATCAAATCATTTCTGAGTAACAATTAAGTACCTTAATGTGATTGTTTTCATTTAAAATTGAACCCCCAAAAATTCTTAGCAAAGGCAAATTTCTCAAGCAATAATTTAGCGAGGACTATCTGGGAGTGGTCTGAGTGGGGAGGGTAATACTGAAAACTAGCTGTTATTGGCAGAGAGGTTTGTTACTATTTCTTATTGGTCTATTAACTAATTTACCGCCTGGTGATGTCATCAGGCACCAAAACTCCATCCCATC…
>gnl|UG|Ssa#S35472513 EST_ssal_sjb_7407 ssalsjb mixed_tissue Salmo salar cDNA Salmo salar cDNA clone ssal_sjb_015_327_fwd 3', mRNA sequence /clone=ssal_sjb_015_327_fwd /clone_end=3' /gb=EG758891 /gi=117426667 /ug=Ssa.31248 /len=709
GGTTGGATGCAAATGCATACATTTATTGTTTCTGTTTTAATGTGCATTTTATGTAGATTAGTTCATTCATTTATACATTGGTCTGTCTTTTTGTGTGTCCTGAGTCTGAACATTTAGAGAATGACAGAACTTGTACTGATGGAAAAAGAAAACTGCTGCAATGTTGCTACATTATCTTATGTCTAGTTGGAGTCAATTCCATTTTAGCTCAATTAAATGCAGGAATTCGTTTAGAAAAGTACTGAATAGTTTTGTGCAAGCCTGGTTTTATTTTGTTTGGGATTATAAACTGTTGTGTAAAAAGTTGGACACATTGTTCAACTTCGTGAAACCTATTAAAGGCCCAGTGCAGTCAGTGTGATTCTCCTGTGTTTTATATATATTCCCACACTGAGGTTG…
>gnl|UG|Ssa#S35473474 EST_ssal_sjb_8273 ssalsjb mixed_tissue Salmo salar cDNA Salmo salar cDNA clone ssal_sjb_017_058_fwd 3', mRNA sequence /clone=ssal_sjb_017_058_fwd /clone_end=3' /gb=EG759852 /gi=117427628 /ug=Ssa.31248 /len=782
GGGGACCGCAAGTTTATGAGTGATGCGCAGAAAACCAGGTGGTCGGAGAATAAGAATCCAATATTCCAGGAGGCAACCACCACCGTGGCTAACCCTACCTTTACTGGAGAATAAGTTCAGGGAAGTCAGTTAAGACATTCGGTTGGATGCAAATGCATACATTTATTGTTTCTGTTTTAATGTGCATTTTATGTAGATTAGTTCATTCATTTATACATTGGTCTGTCTTTTTGTGTGTCCTGAGTCTGAACATTTAGAGAATGACAGAACTTGTACTGATGGAAAAAGAAAACTGCTGCAATGTTGCTACATTATCTTATGTCTAGTTGGAGTCAATTCCATTTTAGCTCAATTAAATGCAGGAATTCGTTTAGAAAAGTACTGAATAGTTTTGTGCAA…
>gnl|UG|Ssa#S35473475 EST_ssal_sjb_8274 ssalsjb mixed_tissue Salmo salar cDNA Salmo salar cDNA clone ssal_sjb_017_058_rev 5', mRNA sequence /clone=ssal_sjb_017_058_rev /clone_end=5' /gb=EG759853 /gi=117427629 /ug=Ssa.31248 /len=853
CAAGAGAGAGTTTTATTTCAGCATTCACTTGCTTCTTTATCCAATATTTACTCATGATGTACAGTCATGGTACATTGTAGATAACTACATAAAAGCTACAAAAATAATTGCTTAAAGGTCCAAAGCAGCCATTTTATCTCGATATCAAATCATTTCTGAGTAACAATTAAGTACCTTAATGTGATTGTTTTCATTTAAAATTGAACCCCCAAAAATTCTTAGCAAAGGCAAATTTCTCAAGCAATAATTTAGCGAGGACTATCTGGGAGTGGTCTGAGTGGGGAGGGTAATACTGAAAACTAGCTGTTATTGGCAGAGAGGTTTGTTACTATTTCTTATTGGTCTATTAACTAATTTACCGCCTGGTGATGTCATCAGGCACCAAAACTCCATCCCATC…
>gnl|UG|Ssa#S35533432 EST_ssal_evd_16761 ssalevd thymus Salmo salar cDNA Salmo salar cDNA clone ssal_evd_521_154_fwd 3', mRNA sequence /clone=ssal_evd_521_154_fwd /clone_end=5' /gb=EG819810 /gi=117487593 /ug=Ssa.31248 /len=717
GGGGATGAGTGATGCGCAGAAAACCAGGTGGTCGGAGAATAAGAATCCAATATTCCAGGAGGCAACCACCACCGTGGCTAACCCTACCTTTACTGGAGAATAAGTTCAGGGAAGTCAGTTAAGACATTCGGTTGGATGCAAATGCATACATTTATTGTTTCTGTTTTAATGTGCATTTTATGTAGATTAGTTCATTCATTTATACATTGGTCTGTCTTTTTGTGTGTCCTGAGTCTGGACATTTAGAGAATGACAGAACTTGTACTGATGGAAAAAGAAAACTGCTGCAATGTTGCTACATTATCTTATGTCTAGTTGGAGTCAATTCCATTTTAGCTCAATTAAATGCAGGAATTCGTTTAGAAAAGTACTGAATAGTTTTGTGCAAGCCTGGTTTTA…
>gnl|UG|Ssa#S35533543 EST_ssal_evd_16762 ssalevd thymus Salmo salar cDNA Salmo salar cDNA clone ssal_evd_521_154_rev 5', mRNA sequence /clone=ssal_evd_521_154_rev /clone_end=3' /gb=EG819921 /gi=117487704 /ug=Ssa.31248 /len=677
AAATCAAGAGAGAGTTTTATTTCAGCATTCACTTGCTTCTTTATCCAATATTTACTCATGATGTACAGTCATGGTACATTGTAGATAACTACATAAAAGCTACAAAAATAATTGCTTAAAGGTCCAAAGCAGCCATTTTATCTCGATATCAAATCATTTCTGAGTAACAATTAAGTACCTTAATGTGATTGTTTTCATTTAAAATTGAACCCCCAAAAATTCTTAGCAAAGGCAAATTTCTCAAGCAATAATTTAGCGAGGACTATCTGGGAGTGGTCTGAGTGGGGAGGGTAATACTGAAAACTAGCTGTTATTGGCAGAGAGGTTTGTTACTATTTCTTATTGGTCTATTAACTAATTTACCGCCTGGTGATGTCATCAGGCACCAAAACTCCATCC…

## Sheet: gsto-1
Supplementary Table 3: Salmo salar EST sequences used for identification of single nucleotide polymorphisms (SNPs) in glutathione transferase omega-1 (gsto-1)
>gnl|UG|Ssa#S18842270 ssalob012037 reproductive Salmo salar cDNA, mRNA sequence /gb=CA036776 /gi=24335809 /ug=Ssa.560 /len=660
ATAGTTGTGCAGTCTTTATTACATAAAGATATTCATATAGTTTACATGTAAAAAACGCTGTGTGTGGACAATGCATAATTGAAATCAACCATAAGACATTCAAATAGTTCCATCAACATTTGTTATGCTCTATCATCACTTGTTCCAAACTACAATCATTCTACATTGTATTGTGTCCATTCAAAACACTGGTAATCAGACCATGTTCCATATGAAAAATAAACAGAAAATATTTTAACTTTGTAGACAGAAATAACCTTTCAGAAAAGTTTATGAGATGCACAACTGTATTGACATGTACATCTAATGCCCTAATAACCTTAGCAGGAATATAAAATGAGAGTAATTTAAAAATCAGGAAACTGGACGGCCAAGGGTTAAGTGCCACATATCTACAGG…
>gnl|UG|Ssa#S18844813 ssaltc021047_rev reproductive Salmo salar cDNA, mRNA sequence /gb=CB508858 /gi=29320504 /ug=Ssa.560 /len=311
GCACGAGGTGTCAATACAGTTGTGCATCTCATAAACTTTTCTGAAAGGTTATTTCTGTCTACAAAGTTAAAATATTTTCTGTTTATTTTTCATATGGAACATGGTCTGATTACCAGTGTTTTGAATGGACACAATACAATGTAGAATGATTGTAGTTTGGAACAAGTGATGATAGAGCATAACAAATGTTGATGGAACTATTTGAATGTCTTATGGTTGATTTCAATTATGCATTGTCCACACACAGCGTTTTTTACATGTAAACTATATGAATATCTTTATGTAATAAAGACTGCACAACTATAAAAAAA
>gnl|UG|Ssa#S18846931 ssalnwh005065 whole Salmo salar cDNA, mRNA sequence /gb=CA039384 /gi=24339899 /ug=Ssa.560 /len=404
ATAGGTGTGCAGTCTTTATTACATAAAGATATTCATATAGTTTACATGTAAAAAACGCTGTGTGTGGACAATGCATAATTGAAATCAACCATAAGACATTCAAATAGTTCCATCAACATTTGTTATGCTCTATCATCACTTGTTCCAAACTACAATCATTCTACATTGTATTGTGTCCATTCAAAACACTGGTAATCAGACCATGTTCCATATGAAAAATAAACAGAAAATATTTTAACTTTGTAGACAGAAATAACCTTTCAGAAAAGTTTATGAGATGCACAACTGTATTGACATGTACATCTAATGCCCTAATAACCTTAGCAGGAATATAAAATGAGAGTAATTTAAAAATCAGGAAACTGGACGGCCAAGGGTTAAGTGCCACATATCTACAGG…
>gnl|UG|Ssa#S18847717 ssalnwh003007 whole Salmo salar cDNA, mRNA sequence /gb=CA770853 /gi=26000108 /ug=Ssa.560 /len=603
ATAGTTGTGCAGTCTTTATTACATAAAGATATTCATATAGTTTACATGTAAAAAACGCTGTGTGTGGACAATGCATAATTGAAATCAACCATAAGACATTCAAATAGTTCCATCAACATTTGTTATGCTCTATCATCACTTGTTCCAAACTACAATCATTCTACATTGTATTGTGTCCATTCAAAACACTGGTAATCAGACCATGTTCCATATGAAAAATAAACAGAAAATATTTTAACTTTGTAGACAGAAATAACCTTTCAGAAAAGTTTATGAGATGCACAACTGTATTGACATGTACATCTAATGCCCTAATAACCTTAGCAGGAATATAAAATGAGAGTAATTTAAAAATCAGGAAACTGGACGGCCAAGGGTTAAGTGCCACATATCTACAGG…
>gnl|UG|Ssa#S18880953 ssalrgb529126 mixed_tissue Salmo salar cDNA, mRNA sequence /gb=CA061480 /gi=24391723 /ug=Ssa.560 /len=689
ACTAAAGATATTCATATAGTTTACATGTAAAAAACGCTGTGTGTGGACAATGCATAATTGAAATCAACCATAAGACATTCAAATAGTTCCATCAACATTTGTTATGCTCTATCATCACTTGTTCCAAACTACAATCATTCTACATTGTATTGTGTCCATTCAAAACACTGGTAATCAGACCATGTTCCATATGAAAAATAAACAGAAAATATTTTAACTTTGTAGACAGAAATAACCTTTCAGAAAAGTTTATGAGATGCACAACTGTATTGACATGTACATCTAATGCCCTAATAACCTTAGCAGGAATATAAAATGAGAGTAATTTAAAAATCAGGAAACTGGACGGCCAAGGGTTAAGTGCCACATATCTACAGGCCATAGTCATAATTGGGTTTC…
>gnl|UG|Ssa#S18882339 ssalrgb506336 mixed_tissue Salmo salar cDNA, mRNA sequence /gb=CA063944 /gi=24394187 /ug=Ssa.560 /len=576
ATAGTTTACATGTAAAAAACGCTGTGTGTGGACAATGCATAATTGAAATCAACCATAAGACATTCAAATAGTTCCATCAACATTTGTTATGCTCTATCATCACTTGTTCCAAACTACAATCATTCTACATTGTATTGTGTCCATTCAAAACACTGGTAATCAGACCATGTTCCATATGAAAAATAAACAGAAAATATTTTAACTTTGTAGACAGAAATAACCTTTCAGAAAAGTTTATGAGATGCACAACTGTATTGACATGTACATCTAATGCCCTAATAACCTTAGCAGGAATATAAAATGAGAGTAATTTAAAAATCAGGAAACTGGACGGCCAAGGGTTAAGTGCCACATATCTACAGGCCATAGTCATAATTGGGTTTCCCATCTGCGTAGGTC…
>gnl|UG|Ssa#S18882418 ssalrgb535305 mixed_tissue Salmo salar cDNA, mRNA sequence /gb=CA064086 /gi=24394329 /ug=Ssa.560 /len=699
ATAGTTTACATGTAAAAACGCTGTGTGTGGACAATGCATAATTGAAATCAACCATAAGACATTCAAATAGTTCCATCAACATTTGTTATGCTCTATCATCACTTGTTCCAAACTACAATCATTCTACATTGTATTGTGTCCATTCAAAACACTGGTAATCAGACCATGTTCCATATGAAAAATAAACAGAAAATATTTTAACTTTGTAGACAGAAATAACCTTTCAGAAAAGTTTATGAGATGCACAACTGTATTGACATGTACATCTAATGCCCTAATAACCTTAGCAGGAATATAAAATGAGAGTAATTTAAAAATCAGGAAACTGGACGGCCAAGGGTTAAGTGCCACATATCTACAGGCCATAGTCATAATTGGGTTTCCCATCTGCGTAGGTCT…
>gnl|UG|Ssa#S18883443 ssalrgb524173 mixed_tissue Salmo salar cDNA, mRNA sequence /gb=CA062689 /gi=24392932 /ug=Ssa.560 /len=524
ATAGTTACATGTAAAAAACGCTGTGTGTGGACAATGCATAATTGAAATCAACCATAAGACATTCAAATAGTTCCATCAACATTTGTTATGCTCTATCATCACTTGTTCCAAACTACAATCATTCTACATTGTATTGTGTCCATTCAAAACACTGGTAATCAGACCATGTTCCATATGAAAAATAAACAGAAAATATTTTAACTTTGTAGACAGAAATAACCTTTCAGAAAAGTTTATGAGATGCACAACTGTATTGACATGTACATCTAATGCCCTAATAACCTTAGCAGGAATATAAAATGAGAGTAATTTAAAAATCAGGAAACTGGACGGCCAAGGGTTAAGTGCCACATATCTACAGGCCATAGTCATAATTGGGTTTCCCATCTGCGTAGGTCT…
>gnl|UG|Ssa#S19095968 SGP148128 Atlantic salmon Intestine cDNA library Salmo salar cDNA clone T6-0123, mRNA sequence /clone=T6-0123 /clone_end=5' /gb=CK884260 /gi=45313891 /ug=Ssa.560 /len=317
CTAAATTCGACACACACAGGGAAGTCAGTTACTCGACTTGTCAAATCTACACAGACTTTGAAAACCTAACAAAATAATACCAGAATAGAACGTTACTGAAGAAAATACCTTGTTAGAGACTGAATAATTGCTCATCTGCCATGGCCTCTGAAAAATGTTTTGCTAAAGGAAGCTCTGCTCCTGGCCTGGTTGCCAAAGGTCAAATCAGGCTCTACAGTATGAGGTTCTGCCCCTTTGCCCACAGAACCAGACTAGTGCTTCATGCCAAGGGGATCAAGCATGACACTGTCAACATTAATTTGAAAGACAAACCTGAG
>gnl|UG|Ssa#S19102680 SGP150179 Atlantic salmon Ovaries cDNA library Salmo salar cDNA clone KG5-0111, mRNA sequence /clone=KG5-0111 /clone_end=5' /gb=CK889954 /gi=45319687 /ug=Ssa.560 /len=550
GAATAATTGCTCATCTGCCATGGCCTCTGAAAAATGTTTTGCTAAAGGAAGCTCTGCTCCTGGCCTGGTTGCCAAAGGTCAAATCAGGCTCTACAGTATGAGGTTCTGCCCCTTTGCCCACAGAACCAGACTAGTGCTTCATGCCAAGGGGATCAAGCATGACACTGTCAACATTAATTTGAAAGACAAACCTGAGTGGTTCCTTAAGAAGAACCCTCTTGGCCTGGTTCCGACATTGGAGACTTCGAGTGGTCAGGTGATCTACGAGTCACCAATCACCTGTGACTACCTGGATGAGGTTTACACAGACAAAAAGCTGCTCCCAGCTGATCCTTTTCAGAAGGCCCAACAGAAAATGATGCTGGAGAATTTCTCCAAGATAACACCATATTTCTACAA…
>gnl|UG|Ssa#S19102763 SGP150344 Atlantic salmon Ovaries cDNA library Salmo salar cDNA clone KG5-0285, mRNA sequence /clone=KG5-0285 /clone_end=5' /gb=CK890118 /gi=45319851 /ug=Ssa.560 /len=618
CTTGTCAAATCTACACAGACTTCGAAAACCTAACAAAATAATACCAGAATAGAACGTTACTGAAGAAAATACCTTGTTAGAGACTGAATAATTGCTCATCTGCCATGGCCTCTGAAAAATGTTTTGCTAAAGGAAGCTCTGCTCCTGGCCTGGTTGCCAAAGGTCAAATCAGGCTCTACAGTATGAGGTTCTGCCCCTTTGCCCACAGAACCAGACTAGTGCTTCATGCCAAGGGGATCAAGCATGACACTGTCAACATTAATTTGAAAGACAAACCTGAGTGGTTCCTTAAGAAGAACCCTCTTGGCCTGGTTCCGACATTGGAGACTTCGAGTGGTCAGGTGATCTACGAGTCACCAATCACCTGTGACTACCTGGATGAGGTTTACACAGACAAAA…
>gnl|UG|Ssa#S22710362 ssalrgb529126_rev_0 mixed_tissue Salmo salar cDNA, mRNA sequence /gb=CX354289 /gi=57122848 /ug=Ssa.560 /len=615
ATCTACACAGACTTTGAAAACCTAACAAAATAATACCAGAATAGAACGTTACTGAAGAAATACCTTGTTAGAGACTGAATAATTGCTCATCTGCCATGGCCTCTGAAAAATGTTTTGCTAAAGGAAGCTCTGCTCCTGGCCTGGTTGCCAAAGGTCAAATCAGGCTCTACAGTATGAGGTTCTGCCCCTTTGCCCACAGAACCAGACTAGTGCTTCATGCCAAGGGGATCAAGCATGACACTGTCAACATTAATTTGAAAGACAAACCTGAGTGGTTCCTTAAGAAGAACCCTCTTGGCCTGGTTCCGACATTGGAGACTTCGAGTGGTCAGGTGATCTACGAGTCACCAATCACCTGTGACTACCTGGATGAGGTTTACACAGACAAAAAGCTGCTCC…
>gnl|UG|Ssa#S22711414 ssalrgb506336_rev_0 mixed_tissue Salmo salar cDNA, mRNA sequence /gb=CX355293 /gi=57123852 /ug=Ssa.560 /len=236
ACTTGTCAAATCTACACAGACTTTGAAAACCTAACAAAATAATACCAGAATAGAACGTTACTGAAGAAAATACCTTGAGACTGAATAATTGCTCATCTGCCATGGCCTCTGAAAAATGTTTTGCTAAAGGAAGCTCTGCTCCTGGCCTGGTTGCCAAAGGTCAAATCAGGCTCTACAGTATGAGGTTCTGCCCCTTTGCCCACAGAACCATACTAGGTGCTTCATGCCAAGGGGAT
>gnl|UG|Ssa#S22711739 ssalrgb524173_rev_0 mixed_tissue Salmo salar cDNA, mRNA sequence /gb=CX355934 /gi=57124493 /ug=Ssa.560 /len=433
CAGTTACTCGACTTGTCAAATCTACACAGACTTTGAAAACCTAACAAAATAATACCAGAATAGAACGTTACTGAAGAAAATACCTTGTTAGAGACTGAATAATTGCTCATCTGCCATGGCCTCTGAAAAATGTTTTGCTAAAGGAAGCTCTGCTCCTGGCCTGGTTGCCAAAGGTCAAATCAGGCTCTACAGTATGAGGTTCTGCCCCTTTGCCCACAGAACCAGACTAGTGCTTCATGCCAAGGGGATCAAGCATGACACTGTCAACATTAATTTGAAAGACAAACCTGAGTGGTTCCTTAAGAAGAACCCTCTTGGCCTGGTTCCGACATTGGAGACTTCGAGTGGTCAGGTGATCTACGAGTCACCAATCACCTGTGACTACCTGGATGAGGTTTA…
>gnl|UG|Ssa#S30237616 EST_ssal_plnb_2313 plnb Salmo salar cDNA clone ssal_rgb2_017_090_rev 5', mRNA sequence /clone=ssal_plnb_017_090_rev /clone_end=5' /gb=DW533677 /gi=84983327 /ug=Ssa.560 /len=685
GCACGAGGCATGTAAAAAACGCTGTGTGTGGACAATGCATAATTGAAATCAACCATAAGACATTCAAATAGTTCCATCAACATTTGTTATGCTCTATCATCACTTGTTCCAAACTACAATCATTCTACATTGTATTGTGTCCATTCAAAACACTGGTAATCAGACCATGTTCCATATGAAAAATAAACAGAAAATATTTTAACTTTGTAGACAGAAATAACCTTTCAGAAAAGTTTATGAGATGCACAACTGTATTGACATGTACATCTAATGCCCTAATAACCTTAGCAGGAATATAAAATGAGAGTAATTTAAAAATCAGGAAACTGGACGGCCAAGGGTTAAGTGCCACATATCTACAGGCCATAGTCATAATTGGGTTTCCCATCTGCGTAGGTC…
>gnl|UG|Ssa#S30237617 EST_ssal_plnb_2314 plnb Salmo salar cDNA clone ssal_rgb2_017_090_fwd 3', mRNA sequence /clone=ssal_plnb_017_090_fwd /clone_end=3' /gb=DW533678 /gi=84983328 /ug=Ssa.560 /len=701
CCCCCCCCGACTTGTCAAATCTACACAGACTTTGAAAACCTAACAAAATAATACCAGAATAGAACGTTACTGAAGAAAATACCTTGTTAGAGACTGAATAATTGCTCATCTGCCATGGCCTCTGAAAAATGTTTTGCTAAAGGAAGCTCTGCTCCTGGCCTGGTTGCCAAAGGTCAAATCAGGCTCTACAGTATGAGGTTCTGCCCCTTTGCCCACAGAACCAGACTAGTGCTTCATGCCAAGGGGATCAAGCATGACACTGTCAACATTAATTTGAAAGACAAACCTGAGTGGTTCCTTAAGAAGAACCCTCTTGGCCTGGTTCCGACATTGGAGACTTCGAGTGGTCAGGTGATCTACGAGTCACCAATCACCTGTGACTACCTGGATGAGGTTTAC…
>gnl|UG|Ssa#S30237945 EST_ssal_plnb_2642 plnb Salmo salar cDNA clone ssal_rgb2_019_246_rev 5', mRNA sequence /clone=ssal_plnb_019_246_rev /clone_end=5' /gb=DW534006 /gi=84983656 /ug=Ssa.560 /len=629
GCACGAGGCAGGGAAGTCAGTTACTCGACTTGTCAAATCTACACAGACTTTGAAAACCTAACAAAATAATACCAGAATAGAACGTTACTGAAGAAAATACCTTGTTAGAGACTGAATAATTGCTCATCTGCCATGGCCTCTGAAAAATGTTTTGCTAAAGGAAGCTCTGCTCCTGGCCTGGTTGCCAAAGGTCAAATCAGGCTCTACAGTATGAGGTTCTGCCCCTTTGCCCACAGAACCAGACTAGTGCTTCATGCCAAGGGGATCAAGCATGACACTGTCAACATTAATTTGAAAGACAAACCTGAGTGGTTCCTTAAGAAGAACCCTCTTGGCCTGGTTCCGACATTGGAGACTTCGAGTGGTCAGGTGATCTACGAGTCACCAATCACCTGTGAC…
>gnl|UG|Ssa#S30288332 EST_ssal_rgb2_39719 rgb2 Salmo salar cDNA clone ssal_rgb2_564_225_rev 5', mRNA sequence /clone=ssal_rgb2_564_225_rev /clone_end=5' /gb=DW575300 /gi=85047122 /ug=Ssa.560 /len=662
CGGATAAAATAATACCAGAATAGAACGTTACTGAAGAAAATACCTTGTTAGAGACTGAATAATTGCTCATCTGCCATGGCCTCTGAAAAATGTTTTGCTAAAGGAAGCTCTGCTCCTGGCCTGGTTGCCAAAGGTCAAATCAGGCTCTACAGTATGAGGTTCTGCCCCTTTGCCCACAGAACCAGACTAGTGCTTCATGCCAAGGGGATCAAGCATGACACTGTCAACATTAATTTGAAAGACAAACCTGAGTGGTTCCTTAAGAAGAACCCTCTTGGCCTGGTTCCGACATTGGAGACTTCGAGTGGTCAGGTGATCTACGAGTCACCAATCACCTGTGACTACCTGGATGAGGTTTACACAGACAAAAAGCTGCTCCCAGCTGATCCTTTTCAGAAG…
>gnl|UG|Ssa#S30288333 EST_ssal_rgb2_39720 rgb2 Salmo salar cDNA clone ssal_rgb2_564_225_fwd 3', mRNA sequence /clone=ssal_rgb2_564_225_fwd /clone_end=3' /gb=DW575301 /gi=85047123 /ug=Ssa.560 /len=594
ATAGTTGTGCAGTCTTTATTACATAAAGATATTCATATAGTTTACATGTAAAAAACGCTGTGTGTGGACAATGCATAATTGAAATCAACCATAAGACATTCAAATAGTTCCATCAACATTTGTTATGCTCTATCATCACTTGTTCCAAACTACAATCATTCTACATTGTATTGTGTCCATTCAAAACACTGGTAATCAGACCATGTTCCATATGAAAAATAAACAGAAAATATTTTAACTTTGTAGACAGAAATAACCTTTCAGAAAAGTTTATGAGATGCACAACTGTATTGACATGTACATCTAATGCCCTAATAACCTTAGCAGGAATATAAAATGAGAGTAATTTAAAAATCAGGAAACTGGACGGCCAAGGGTTAAGTGCCACATATCTACAGG…
>gnl|UG|Ssa#S31967095 EST_ssal_rgb2_51624 ssalrgb2 mixed_tissue Salmo salar cDNA Salmo salar cDNA clone ssal_rgb2_583_214_rev 5', mRNA sequence /clone=ssal_rgb2_583_214_rev /clone_end=5' /gb=DY695885 /gi=89835991 /ug=Ssa.560 /len=719
CAGATTATAGTTGTGCAGTCTTTATTACATAAAGATATTCATATAGTTTACATGTAAAAAACGCTGTGTGTGGACAATGCATAATTGAAATCAACCATAAGACATTCAAATAGTTCCATCAACATTTGTTATGCTCTATCATCACTTGTTCCAAACTACAATCATTCTACATTGTATTGTGTCCATTCAAAACACTGGTAATCAGACCATGTTCCATATGAAAAATAAACAGAAAATATTTTAACTTTGTAGACAGAAATAACCTTTCAGAAAAGTTTATGAGATGCACAACTGTATTGACATGTACATCTAATGCCCTAATAACCTTAGCAGGAATATAAAATGAGAGTAATTTAAAAATCAGGAAACTGGACGGCCAAGGGTTAAGTGCCACATATC…
>gnl|UG|Ssa#S31991513 EST_ssal_rgb2_75849 ssalrgb2 mixed_tissue Salmo salar cDNA Salmo salar cDNA clone ssal_rgb2_624_266_fwd 3', mRNA sequence /clone=ssal_rgb2_624_266_fwd /clone_end=3' /gb=DY720110 /gi=89863987 /ug=Ssa.560 /len=669
ATAGTTGTGCAGTCTTTATTACATAAAGATATTCATATAGTTTACATGTAAAAAACGCTGTGTGTGGACAATGCATAATTGAAATCAACCATAAGACATTCAAATAGTTCCATCAACATTTGTTATGCTCTATCATCACTTGTTCCAAACTACAATCATTCTACATTGTATTGTGTCCATTCAAAACACTGGTAATCAGACCATGTTCCATATGAAAAATAAACAGAAAATATTTTAACTTTGTAGACAGAAATAACCTTTCAGAAAAGTTTATGAGATGCACAACTGTATTGACATGTACATCTAATGCCCTAATAACCTTAGCAGGAATATAAAATGAGAGTAATTTAAAAATCAGGAAACTGGACGGCCAAGGGTTAAGTGCCACATATCTACAGG…
>gnl|UG|Ssa#S31991514 EST_ssal_rgb2_75850 ssalrgb2 mixed_tissue Salmo salar cDNA Salmo salar cDNA clone ssal_rgb2_624_266_rev 5', mRNA sequence /clone=ssal_rgb2_624_266_rev /clone_end=5' /gb=DY720111 /gi=89863988 /ug=Ssa.560 /len=781
TCAGTTACTCGACTTGTCAAATCTACACAGACTTTGAAAACCTAACAAAATAATACCAGAATAGAACGTTACTGAAGAAAATACCTTGTTAGAGACTGAATAATTGCTCATCTGCCATGGCCTCTGAAAAATGTTTTGCTAAAGGAAGCTCTGCTCCTGGCCTGGTTGCCAAAGGTCAAATCAGGCTCTACAGTATGAGGTTCTGCCCCTTTGCCCACAGAACCAGACTAGTGCTTCATGCCAAGGGGATCAAGCATGACACTGTCAACATTAATTTGAAAGACAAACCTGAGTGGTTCCTTAAGAAGAACCCTCTTGGCCTGGTTCCGACATTGGAGACTTCGAGTGGTCAGGTGATCTACGAGTCACCAATCACCTGTGACTACCTGGATGAGGTTT…
>gnl|UG|Ssa#S31994216 EST_ssal_rgb2_78552 ssalrgb2 mixed_tissue Salmo salar cDNA Salmo salar cDNA clone ssal_rgb2_629_102_fwd 3', mRNA sequence /clone=ssal_rgb2_629_102_fwd /clone_end=3' /gb=DY722813 /gi=89866690 /ug=Ssa.560 /len=672
ATAGTTGTGCAGTCTTTATTACATAAAGATATTCATATAGTTTACATGTAAAAAACGCTGTGTGTGGACAATGCATAATTGAAATCAACCATAAGACATTCAAATAGTTCCATCAACATTTGTTATGCTCTATCATCACTTGTTCCAAACTACAATCATTCTACATTGTATTGTGTCCATTCAAAACACTGGTAATCAGACCATGTTCCATATGAAAAATAAACAGAAAATATTTTAACTTTGTAGACAGAAATAACCTTTCAGAAAAGTTTATGAGATGCACAACTGTATTGACATGTACATCTAATGCCCTAATAACCTTAGCAGGAATATAAAATGAGAGTAATTTAAAAATCAGGAAACTGGACGGCCAAGGGTTAAGTGCCACATATCTACAGG…
>gnl|UG|Ssa#S31994217 EST_ssal_rgb2_78553 ssalrgb2 mixed_tissue Salmo salar cDNA Salmo salar cDNA clone ssal_rgb2_629_102_rev 5', mRNA sequence /clone=ssal_rgb2_629_102_rev /clone_end=5' /gb=DY722814 /gi=89866691 /ug=Ssa.560 /len=764
CGAGTTCTAAATTCGACACACACAGGGAAGTCAGTTACTCGACTTGTCAAATCTACACAGACTTTGAAAACCTAACAAAATAATACCAGAATAGAACGTTACTGAAGAAAATACCTTGTTAGAGACTGAATAATTGCTCATCTGCCATGGCCTCTGAAAAATGTTTTGCTAAAGGAAGCTCTGCTCCTGGCCTGGTTGCCAAAGGTCAAATCAGGCTCTACAGTATGAGGTTCTGCCCCTTTGCCCACAGAACCAGACTAGTGCTTCATGCCAAGGGGATCAAGCATGACACTGTCAACATTAATTTGAAAGACAAACCTGAGTGGTTCCTTAAGAAGAACCCTCTTGGCCTGGTTCCGACATTGGAGACTTCGAGTGGTCAGGTGATCTACGAGTCAC…
>gnl|UG|Ssa#S32005442 EST_ssal_rgb2_89778 ssalrgb2 mixed_tissue Salmo salar cDNA Salmo salar cDNA clone ssal_rgb2_647_036_fwd 3', mRNA sequence /clone=ssal_rgb2_647_036_fwd /clone_end=3' /gb=DY734039 /gi=89877916 /ug=Ssa.560 /len=738
ATAGTTGTGCAGTCTTTATTACATAAAGATATTCATATAGTTTACATGTAAAAAACGCTGTGTGTGGACAATGCATAATTGAAATCAACCATAAGACATTCAAATAGTTCCATCAACATTTGTTATGCTCTATCATCACTTGTTCCAAACTACAATCATTCTACATTGTATTGTGTCCATTCAAAACACTGGTAATCAGACCATGTTCCATATGAAAAATAAACAGAAAATATTTTAACTTTGTAGACAGAAATAACCTTTCAGAAAAGTTTATGAGATGCACAACTGTATTGACATGTACATCTAATGCCCTAATAACCTTAGCAGGAATATAAAATGAGAGTAATTTAAAAATCAGGAAACTGGACGGCCAAGGGTTAAGTGCCACATATCTACAGG…
>gnl|UG|Ssa#S32005443 EST_ssal_rgb2_89779 ssalrgb2 mixed_tissue Salmo salar cDNA Salmo salar cDNA clone ssal_rgb2_647_036_rev 5', mRNA sequence /clone=ssal_rgb2_647_036_rev /clone_end=5' /gb=DY734040 /gi=89877917 /ug=Ssa.560 /len=809
CAGTTACTCGACTTGTCAAATCTACACAGACTTCGAAAACCTAACAAAATAATACCAGAATAGAACGTTACTGAAGAAAATACCTTGTTAGAGACTGAATAATTGCTCATCTGCCATGGCCTCTGAAAAATGTTTTGCTAAAGGAAGCTCTGCTCCTGGCCTGGTTGCCAAAGGTCAAATCAGGCTCTACAGTATGAGGTTCTGCCCCTTTGCCCACAGAACCAGACTAGTGCTTCATGCCAAGGGGATCAAGCATGACACTGTCAACATTAATTTGAAAGACAAACCTGAGTGGTTCCTTAAGAAGAACCCTCTTGGCCTGGTTCCGACATTGGAGACTTCGAGTGGTCAGGTGATCTACGAGTCACCAATCACCTGTGACTACCTGGATGAGGTTTA…
>gnl|UG|Ssa#S32009484 EST_ssal_rgb2_93820 ssalrgb2 mixed_tissue Salmo salar cDNA Salmo salar cDNA clone ssal_rgb2_653_244_rev 5', mRNA sequence /clone=ssal_rgb2_653_244_rev /clone_end=5' /gb=DY738081 /gi=89881958 /ug=Ssa.560 /len=793
CCAAAATAGAACGTTACTGAAGAAAATACCTTGTTAGAGACTGAATAATTGCTCATCTGCCATGGCCTCTGAAAAATGTTTTGCTAAAGGAAGCTCTGCTCCTGGCCTGGTTGCCAAAGGTCAAATCAGGCTCTACAGTATGAGGTTCTGCCCCTTTGCCCACAGAACCAGACTAGTGCTTCATGCCAAGGGGATCAAGCATGACACTGTCAACATTAATTTGAAAGACAAACCTGAGTGGTTCCTTAAGAAGAACCCTCTTGGCCTGGTTCCGACATTGGAGACTTCGAGTGGTCAGGTGATCTACGAGTCACCAATCACCTGTGACTACCTGGATGAGGTTTACACAGACAAAAAGCTGCTCCCAGCTGATCCTTTTCAGAAGGCCCAACAGAAAAT…
>gnl|UG|Ssa#S35469904 EST_ssal_sjb_3923 ssalsjb mixed_tissue Salmo salar cDNA Salmo salar cDNA clone ssal_sjb_010_270_fwd 3', mRNA sequence /clone=ssal_sjb_010_270_fwd /clone_end=3' /gb=EG756282 /gi=117424058 /ug=Ssa.560 /len=776
GGGGAGGCAGAAACGAGTTATAAATTCGACACACACAGGGAAGTCAGTTACTCGACTTGTCAAATCTACACAGACTTCGAAAACCTAACAAAATAATACCAGAATAGAACGTTACTGAAGAAAATACCTTGTTAGAGACTGAATAATTGCTCATCTGCCATGGCCTCTGAAAAATGTTTTGCTAAAGGAAGCTCTGCTCCTGGCCTGGTTGCCAAAGGTCAAATCAGGCTCTACAGTATGAGGTTCTGCCCCTTTGCCCACAGAACCAGACTAGTGCTTCATGCCAAGGGGGTCAAGCATGACACTGTCAACATTAATTTGAAAGACAAACCTGAGTGGTTCCTTAAGAAGAACCCTCTTGGCCTGGTTCCGACATTGGAGACTTCGAGTGGTCAGGTG…
>gnl|UG|Ssa#S35469915 EST_ssal_sjb_3924 ssalsjb mixed_tissue Salmo salar cDNA Salmo salar cDNA clone ssal_sjb_010_270_rev 5', mRNA sequence /clone=ssal_sjb_010_270_rev /clone_end=5' /gb=EG756293 /gi=117424069 /ug=Ssa.560 /len=736
ACAGTTGTGCAGTCTTTATTACATAAAGTTTTTCATATAGTTTACATGTAAAAAACGCTGTGTGTGGACAATGCATAATTGAAATCAACCATAAGACATTCAAATAGTTCCATCAACATTTGTTATGCTCTATCATCACTTGTTCCAAACTACAATCATTCTACATTGTATTGTGTCCATTCAAAACACTGGTAATCAGACCATGTTCCATATGAAAAATAAACAGAAAATATTTTAACTTTGTAGACAGAAATAACCTTTCAGAAAAGTTTATGAGATGCACAACTGTATTGACATGTACATCTAATGCCCTAATAACCTTAGCAGGAATATAAAATGAGAGTAATTTAAAAATCAGGAAACTGGACGGCCAAGGGTTAAGTGCCACATATCTACAGG…
>gnl|UG|Ssa#S35469965 EST_ssal_sjb_5111 ssalsjb mixed_tissue Salmo salar cDNA Salmo salar cDNA clone ssal_sjb_012_191_rev 5', mRNA sequence /clone=ssal_sjb_012_191_rev /clone_end=5' /gb=EG756343 /gi=117424119 /ug=Ssa.560 /len=837
ATAGTTGTGCAGTCTTTATTACATAAAGATATTCATATAGTTTACATGTAAAAAACGCTGTGTGTGGACAATGCATAATTGAAATCAACCATAAGACATTCAAATAGTTCCATCAACATTTGTTATGCTCTATCATCACTTGTTCCAAACTACAATCATTCTACATTGTATTGTGTCCATTCAAAACACTGGTAATCAGACCATGTTCCATATGAAAAATAAACAGAAAATATTTTAACTTTGTAGACAGAAATAACCTTTCAGAAAAGTTTATGAGATGCACAACTGTATTGACATGTACATCTAATGCCCTAATAACCTTAGCAGGAATATAAAATGAGAGTAATTTAAAAATCAGGAAACTGGACGGCCAAGGGTTAAGTGCCACATATCTACAGG…
>gnl|UG|Ssa#S35469966 EST_ssal_sjb_5112 ssalsjb mixed_tissue Salmo salar cDNA Salmo salar cDNA clone ssal_sjb_012_191_fwd 3', mRNA sequence /clone=ssal_sjb_012_191_fwd /clone_end=3' /gb=EG756344 /gi=117424120 /ug=Ssa.560 /len=737
GGGAACCAGACTAGTGCTTCATGCCAAGGGGATCAAGCATGACACTGTCAACATTAATTTGAAAGACAAACCTGAGTGGTTCCTTAAGAAGAACCCTCTTGGCCTGGTTCCGACATTGGAGACTTCGAGTGGTCAGGTGATCTACGAGTCACCAATCACCTGTGACTACCTGGATGAGGTTTACACAGACAAAAAGCTGCTCCCAGCTGATCCTTTTCAGAAGGCCCAACAGAAAATGATGCTGGAGAATTTCTCCAAGATAACACCATATTTCTACAAGATACCATTGGGGAAAAAAAATGGAGAAGACATTTCAGTGCTGGAAGCGGAGCTGAAAGAGAAATTTGTGAAATTGAATGAAGATCTAGTCAATAAGAAGTCCAAGTTCTTTGGTGGAAA…
>gnl|UG|Ssa#S35471001 EST_ssal_sjb_6045 ssalsjb mixed_tissue Salmo salar cDNA Salmo salar cDNA clone ssal_sjb_013_325_fwd 3', mRNA sequence /clone=ssal_sjb_013_325_fwd /clone_end=3' /gb=EG757379 /gi=117425155 /ug=Ssa.560 /len=743
GGGGACACACAGGGAAGTCAGTTACTCGACTTGTCAAATCTACACAGACTTCGAAAACCTAACAAAATAATACCAGAATAGAACGTTACTGAAGAAAATACCTTGAGACTGAATAATTGCTCATCTGCCATGGCCTCTGAAAAATGTTTTGCTAAAGGAAGCTCTGCTCCTGGCCTGGTTGCCAAATGTCAAATCAGGCTCTACAGTATGAGGTTCTGCCCCTTTGCCCACAGAACCAGACTAGTGCTTCATGCCAAGGGGATCAAGCATGACACTGTCAACATTAATTTGAAAGACAAACCTGAGTGGTTCCTTAAGAAGAACCCTCTTGGCCTGGTTCCGACATTGGAGACTTCGAGTGGTCAGGTGATCTACGAGTCACCAATCACCTGTGACTAC…
>gnl|UG|Ssa#S35471002 EST_ssal_sjb_6046 ssalsjb mixed_tissue Salmo salar cDNA Salmo salar cDNA clone ssal_sjb_013_325_rev 5', mRNA sequence /clone=ssal_sjb_013_325_rev /clone_end=5' /gb=EG757380 /gi=117425156 /ug=Ssa.560 /len=798
ATAGTTGTGCAGTCTTTATTATATAAAGATATTCATATAGTTTACATGTAAAAAACGCTGTGTGTGGACAATGCATAATTGAAATCAACCATAAGACATTCAAATAGTTCCATCAACATTTGTTATGCTCTATCATCACTTGTTCCAAACTACAATCATTCTACATTGTATTGTGTCCATTCAAAACACTGGTAATCAGACCATGTTCCATATGAAAAATAAACAGAAAATATTTTAACTTTGTGGACAGAAATAACCTTTCAGAAAAGTTTATGAGATGCACAACTGTATTGACATGTACATCTAATGCCCTAATAACCTTAGCAGGAATATAAAATGAGAGTAATTTAAAAATCAGGAAACTGGACGGCCAAGGGTTAAGTGCCACATATCTACAGG…
>gnl|UG|Ssa#S35473200 EST_ssal_sjb_8026 ssalsjb mixed_tissue Salmo salar cDNA Salmo salar cDNA clone ssal_sjb_016_303_rev 5', mRNA sequence /clone=ssal_sjb_016_303_rev /clone_end=5' /gb=EG759578 /gi=117427354 /ug=Ssa.560 /len=732
GGTTGTGCAGTCTTTATTACATAAAGATATTCATATAGTTTACATGTAAAAAACGCTGTGTGTGGACAATGCATAATTGAAATCAACCATAAGGCATTCAAATAGTTCCATCAACATTTGTTATGCTCTATCATCACTTGTTCCAAACTACAATCATTCTACATTGTATTGTGTCCATTCAAAACACTGGTAATCAGACCATGTTCCATATGAAAAATAAACAGAAAATATTTTAACTTTGTAGACAGAAATAACCTTTCAGAAAAGTTTATGAGATGCACAACTGTATTGACATGTACATCTAATGCCCTAATAACCTTAGCAGGAATATAAAATGAGAGTAATTTAAAAATCAGGAAACTGGACGGCCAAGGGTTAAGTGCCACATATCTACAGGCC…
>gnl|UG|Ssa#S35473202 EST_ssal_sjb_8027 ssalsjb mixed_tissue Salmo salar cDNA Salmo salar cDNA clone ssal_sjb_016_303_fwd 3', mRNA sequence /clone=ssal_sjb_016_303_fwd /clone_end=3' /gb=EG759580 /gi=117427356 /ug=Ssa.560 /len=552
GGGGGAAGAGGCAGAAACGAGTTATAAATTCGACACACACAGGGAAGTCAGTTACTCGACTTGTCAAATCTACACAGACTTCGAAAACCTAACAAAATAATACCAGAATAGAACGTTACTGAAGAAAATACCTTGTTAGAGACTGAATAATTGCTCATCTGCCATGGCCTCTGAAAAATGTTTTGCTAAAGGAAGCTCTGCTCCTGGCCTGGTTGCCAAAGGTCAAATCAGGCTCTACAGTATGAGGTTCTGCCCCTTTGCCCACAGAACCAGACTAGTGCTTCATGCCAAGGGGATCAAGCATGACACTGTCAACATTAATTTGAAAGACAAACCTGAGTGGTTCCTTAAGAAGAACCCTCTTGGCCTGGTTCCGACATTGGAGACTTCGAGTGGTCA…
>gnl|UG|Ssa#S35473210 EST_ssal_sjb_8035 ssalsjb mixed_tissue Salmo salar cDNA Salmo salar cDNA clone ssal_sjb_016_308_fwd 3', mRNA sequence /clone=ssal_sjb_016_308_fwd /clone_end=3' /gb=EG759588 /gi=117427364 /ug=Ssa.560 /len=481
GGGGGGCAGAAACGAGTTATAAATTCGATTCACACAGGGAAGTCAGTTACTCGACTTGTCAAATCTACACAGACTTCGAAAACCTAACAAAATAATACCAGAATAGAACGTTACTGAAGAAAATACCTTGTTAGAGACTGAATAATTGCTCATCTGCCATGGCCTCTGAAAAATGTTTTGCTAAAGGAAGCTCTGCTCCTGGCCTGGTTGCCAAAGGTCAAATCAGGCTCTACGGTATGAGGTTCTGCCCCTTTGCCCACAGAACCAGACTAGTGCTTCATGCCAAGGGGATCAAGCATGACACTGTCAACATTAATTTGAAAGACAAACCTGAGTGGTTCCTTAAGAAGAACCCTCTTGGCCTGGTTCCGACATTGGAGACTTCGAGTGGTCAGGTGA…
>gnl|UG|Ssa#S35473211 EST_ssal_sjb_8036 ssalsjb mixed_tissue Salmo salar cDNA Salmo salar cDNA clone ssal_sjb_016_308_rev 5', mRNA sequence /clone=ssal_sjb_016_308_rev /clone_end=5' /gb=EG759589 /gi=117427365 /ug=Ssa.560 /len=762
CTGATTATAGTTGTGCAGTCTTTATTACATAAAGATATTCATATAGTTTACATGTAAAAAACGCTGTGTGTGGACAATGCATAATTGAAATCAACCATAAGACATTCAAATAGTTCCATCAACATTTGTTATGCTCTATCATCACTTGTTCCAAACTACAATCATTCTACATTGTATTGTGTCCATTCAAAACACTGGTAATCAGACCATGTTCCATATGAAAAATAAACAGAAAATATTTTAACTTTGTAGACAGAAATAACCTTTCAGAAAAGTTTATGAGATGCACAACTGTATTGACATGTACATCTAATGCCCTAATAACCTTAGCAGGAATATAAAATGAGAGTAATTTAAAAATCAGGAAACTGGACGGCCAAGGGTTAAGTGCCACATATC…
>gnl|UG|Ssa#S35477086 EST_ssal_sjb_1439 ssalsjb mixed_tissue Salmo salar cDNA Salmo salar cDNA clone ssal_sjb_006_376_rev 5', mRNA sequence /clone=ssal_sjb_006_376_rev /clone_end=5' /gb=EG763464 /gi=117431240 /ug=Ssa.560 /len=733
CAGATTATAGTTGTGCAGTCTTTATTACATAAAGATATTCATATAGTTTACATGTAAAAAACGCTGTGTGTGGACAATGCATAATTGAAATCAACCATAAGACATTCAAATAGTTCCATCAACATTTGTTATGCTCTATCATCACTTGTTCCAAACTACAATCATTCTACATTGTATTGTGTCCATTCAAAACACTGGTAATCAGACCATGTTCCATATGAAAAATAAACAGAAAATATTTTAACTTTGTAGACAGAAATAACCTTTCAGAAAAGTTTATGAGATGCACAACTGTATTGACATGTACATCTAATGCCCTAATAACCTTAGCAGGAATATAAAATGAGAGTAATTTAAAAATCAGGAAACTGGACGGCCAAGGGTTAAGTGCCACATATC…
>gnl|UG|Ssa#S35477087 EST_ssal_sjb_1440 ssalsjb mixed_tissue Salmo salar cDNA Salmo salar cDNA clone ssal_sjb_006_376_fwd 3', mRNA sequence /clone=ssal_sjb_006_376_fwd /clone_end=3' /gb=EG763465 /gi=117431241 /ug=Ssa.560 /len=715
GGGGACTCGACTTGTCAAATCTACACAGACTTCGAAAACCTAACAAAATAATACCGGAATAGAACGTTACTGAAGAAAATACCTTGTTAGAGACTGAATAATTGCTCATCTGCCATGGCCTCTGAAAAATGTTTTGCTAAAGGAAGCTCTGCTCCTGGCCTGGTTGCCAAAGGTCAAATCAGGCTCTACAGTATGAGGTTCTGCCCCTTTGCCCACAGAACCAGACTAGTGCTTCATGCCAAGGGGATCAAGCATGACACTGTCAACATTAATTTGAAAGACAAACCTGAGTGGTTCCTTAAGAAGAACCCTCTTAGCCTGGTTCCGACATTGGAGACTTCGAGTGGTCAGGTGATCTACGAGTCACCAATCACCTGTGACTACCTGGATGAGGTTTAC…
>gnl|UG|Ssa#S35479010 EST_ssal_sjb_3171 ssalsjb mixed_tissue Salmo salar cDNA Salmo salar cDNA clone ssal_sjb_009_238_fwd 3', mRNA sequence /clone=ssal_sjb_009_238_fwd /clone_end=3' /gb=EG765388 /gi=117433164 /ug=Ssa.560 /len=721
GGGGACACACAGGGAAGTCAGTTACTCGACTTGTCAAATCTACACAGACTTCGAAAACCTAACAAAATAATACCAGAATAGAACGTTACTGAAGAAAATACCTTGTTAGAGACTGAATAATTGCTCATCTGCCATGGCCTCTGAAAAATGTTTTGCTAAAGGAAGCTCTGCTCCTGGCCTGGTTGCCAAAGGTCAAATCAGGCTCTACAGTATGAGGTTCTGCCCCTTTGCCCACAGAACCAGACTAGTGCTTCATGCCAAGGGGATCAAGCATGACACTGTCAACATTAATTTGAAAGACAAACCTGAGTGGTTCCTTAAGAAGAACCCTCTTGGCCTGGTTCCGACATTGGAGACTTCGAGTGGTCAGGTGATCTACGAGTCACCAATCACCTGTGA…
>gnl|UG|Ssa#S35479012 EST_ssal_sjb_3172 ssalsjb mixed_tissue Salmo salar cDNA Salmo salar cDNA clone ssal_sjb_009_238_rev 5', mRNA sequence /clone=ssal_sjb_009_238_rev /clone_end=5' /gb=EG765390 /gi=117433166 /ug=Ssa.560 /len=795
CATAGTTGTGCAGTCTTTATTACATAAAGATATTCATATAGTTTACATGTAAAAAACGCTGTGTGTGGACAATGCATAATTGAAATCAACCATAAGACATTCAAATAGTTCCATCAACATTTGTTATGCTCTATCATCACTTGTTCCAAACTACAATCATTCTACATTGTATTGTGTCCATTCAAAACACTGGTAATCAGACCATGTTCCATATGAAAAATAAACAGAAAATATTTTAACTTTGTAGACAGAAATAACCTTTCAAAAAAGTTCATGAGATGCACAACTGTATTGACATGTACATCTAATGCCCTAATAACCTTAGCAGGAATATAAAATGAGAGTAATTTAAAAATCAGGAAACTGGACGGCCAAGGGTTAAGTGCCACATATCTACAG…
>gnl|UG|Ssa#S35480036 EST_ssal_evd_42556 ssalevd thymus Salmo salar cDNA Salmo salar cDNA clone ssal_evd_557_019_rev 5', mRNA sequence /clone=ssal_evd_557_019_rev /clone_end=3' /gb=EG766414 /gi=117434191 /ug=Ssa.560 /len=265
AGTTGTGCAGTCTTTATTACATAAAGATATTCATATAGTTTACATGTAAAAAACGCTGTGTGTGGACAATGCATAATTGAAATCAACCATAAGACATTCAAATAGTTCCATCAACATTTGTTATGCTCTATCATCACTTGTTCCAAACTACAATCATTCTACATTGTATTGTGTCCATTCAAAACACTGGTAATCAGACCATGTTCCATATGAAAAATAAACAGAAAATATTTTAACTTTGTAGACAGAAATAACCTTTCAGAAA
>gnl|UG|Ssa#S35480037 EST_ssal_evd_42557 ssalevd thymus Salmo salar cDNA Salmo salar cDNA clone ssal_evd_557_019_fwd 3', mRNA sequence /clone=ssal_evd_557_019_fwd /clone_end=5' /gb=EG766415 /gi=117434192 /ug=Ssa.560 /len=644
GGGGGAGAAACGAGTTCTAAATTCGACACACACAGGGAAGTCAGTTACTCGACTTGTCAAATCTACACAGACTTCGAAAACCTAACAAAATAATACCAGAATAGAACGTTACTGAAGAAAATACCTTGTTAGAGACTGAATAATTGCTCATCTGCCATGGCCTCTGAAAAATGTTTTGCTAAAGGAAGCTCTGCTCCTGGCCTGGTTGCCAAAGGCCAAATCGGGCTCTACAGTATGAGGTTCTGCCCCTTTGCCCACAGAACCAGACTAGTGCTTCATGCCAAGGGGATCAAGCATGACACTGTCAACATTAATTTGAAAGACAAACCTGAGTGGTTCCTTAAGAAGAACCCTCTTGGCCTGGTTCCGACATTGGAGACTTCGAGTGGTCAGGTGATC…
>gnl|UG|Ssa#S35485485 EST_ssal_evd_47461 ssalevd thymus Salmo salar cDNA Salmo salar cDNA clone ssal_evd_563_300_fwd 3', mRNA sequence /clone=ssal_evd_563_300_fwd /clone_end=5' /gb=EG771863 /gi=117439640 /ug=Ssa.560 /len=704
GGGGGACACCAGGGAAGTCAGTTACTCGACTTGTCAAATCTACACAGACTTCGAAAACCTAACAAAATAATACCAGAATACAACGTTACTGAAGAAAATACCTTGTTAGAGACTGAATAATTGCTCATCTGCCATGGCCTCTGAAAAATGTTTTGCTAAAGGAAGCTCTGCTCCTGGCCTGGTTGCCAAAGGTCAAATCACGCTCTACAGGATGAGGTTCTGCCCCTTTGCCCACAGAACCAGACTAGTGCTTCATGCCAAGGGGATCAAGCATGACACTGTCAACATTAATTTGAAAGACAAACCTGAGTGGTTCCTTAAGAAGAACCCTCTTGGCCTGGTTCCGACATTGGAGACTTCGAGTGGTCAGGTGATCTACGAGTCACCAATCACCTGTGG…
>gnl|UG|Ssa#S35485486 EST_ssal_evd_47462 ssalevd thymus Salmo salar cDNA Salmo salar cDNA clone ssal_evd_563_300_rev 5', mRNA sequence /clone=ssal_evd_563_300_rev /clone_end=3' /gb=EG771864 /gi=117439641 /ug=Ssa.560 /len=711
GTGCAGACTTTATTACTTAAAGATTTTCCTATAGTTTACATGTAAAAAACGCTGTGTGTGGACAATGCATAATTGAAATCAACCCTAAGACATTCAAATTTTTCCATCCACATTTGTTATGCTCTATCATCACTTGTTCCAAACTACAATCATTCTACTTTGAATTGTGTCCATTCTAAACACTGGTAATCGGACCATGTTCCATATGAAAAAAAAACAGAAAATATTTTAACTTTGTAGACAGAAATAACCTTTCAGAAAAGTTTATGAGATGCACAACTGTATTGACATGTACATCTAATGCCCTAATAACCTTAGCAGGAATATAAAATGAGAGTAATTTAAAAATCAGGAAACTGGACGGCCAAGGGTTAAGTGCCACATATCTACAGGCCATAG…
>gnl|UG|Ssa#S35486124 EST_ssal_evd_48036 ssalevd thymus Salmo salar cDNA Salmo salar cDNA clone ssal_evd_564_220_fwd 3', mRNA sequence /clone=ssal_evd_564_220_fwd /clone_end=5' /gb=EG772502 /gi=117440279 /ug=Ssa.560 /len=698
GGTGACACACAGGGAAGTCAGTTACTCGACTTGTCAAATCTACACAGACTTTGAAAACCTAACAAAATAATACCAGAATAGAACGTTACTGAAGAAAATACCTTGTTAGAGACTGAATAATTGCTCATCTGCCATGGCCTCTGAAAAATGTTTTGCTAAAGGAAGCTCTGCTCCTGGCCTGGTTGCCAAAGGTCAAATCAGGCTCTACAGTATGAGGTTCTGCCCCTTTGCCCACAGAACCAGACTAGTGCTTCATGCCAAGGGGATCAAGCATGACACTGTCAACATTAATTTGAAAGACAAACCTGAGTGGTTCCTTAAGAAGAACCCTCTTGGCCTGGTTCCGACATTGGAGACTTCGAGTGGTCAGGTGATCTACGAGTCACCAATCACCTGTGA…
>gnl|UG|Ssa#S35486125 EST_ssal_evd_48037 ssalevd thymus Salmo salar cDNA Salmo salar cDNA clone ssal_evd_564_220_rev 5', mRNA sequence /clone=ssal_evd_564_220_rev /clone_end=3' /gb=EG772503 /gi=117440280 /ug=Ssa.560 /len=530
AAAGTTGGGCAGTCTTTATTACATAAAGATATTCATATAGTTTACATGTAAAAAACGCTGGGGGGGGACAATGCATAATTGAAATCAACCATAAAACATTCAAATAGTTCCATCAACATTTGTTATGCTCTATCATCCCTTGTTCCAAACTACAATCATTCTACATTGGATTGGGTCCATTCAAAACACTGGTAATCAAACCATGTTCCATATGAAAAATAAACAAAAAATATTTTAACTTTGTAAACAGAAATAACCTTTCAAAAAAGTTTATGAAATGCACAACTGTATTGACATGTACATCTAATGCCCTAATAACCTTAGCAGGAATATAAAATGAAAGTAATTTAAAAATCAGGAAACTGGACGGCCAAGGGTTAAGTGCCACATATCTACAGG…
>gnl|UG|Ssa#S35502889 EST_ssal_evd_9660 ssalevd thymus Salmo salar cDNA Salmo salar cDNA clone ssal_evd_511_267_fwd 3', mRNA sequence /clone=ssal_evd_511_267_fwd /clone_end=5' /gb=EG789267 /gi=117457048 /ug=Ssa.560 /len=773
GGGGGACACACAGGGAAGTCAGTTACTCGACTTGTCAAATCTACACAGACTTCGAAAACCTAACAAAATAATACCAGAATAGAACGTTACTGAAGAAAATACCTTGTTAGAGACTGAATAATTGCTCATCTGCCATGGCCTCTGAAAAATGTTTTGCTAAAGGAAGCTCTGCTCCTGGCCTGGTTGCCAAAGGTCAAATCAGGCTCTACAGTATTAGGTTCTGCCCCTTTGCCCACAGAACCAGACTAGTGCTTCATGCCAAGGGGATCAAGCATGACACTGTCAACATTAATTTGAAAGACAAACCTGAGTGGTTCCTTAAGAAGAACCCTCTTGGCCTGGTTCCGACATTGGAGACTTCGAGTGGTCAGGTGATCTACGAGTCACCAATCACCTGTG…
>gnl|UG|Ssa#S35502890 EST_ssal_evd_9661 ssalevd thymus Salmo salar cDNA Salmo salar cDNA clone ssal_evd_511_267_rev 5', mRNA sequence /clone=ssal_evd_511_267_rev /clone_end=3' /gb=EG789268 /gi=117457049 /ug=Ssa.560 /len=617
ATAGTTGGGCAGTCTTTATTACATAAAGATATTCATATAGTTTACATGTAAAAAACGCTGGGTGGGGACAATGCATAATTGAAATCAACCATAAAACATTCAAATAGTTCCATCAACATTTGTTATGCTCTATCATCACTTGTTCCAAACTACAATCATTCTACATTGTATTGGGTCCATTCAAAACACTGGTAATCAAACCATGTTCCATATGAAAAATAAACAGAAAATATTTTAACTTTGTAGACAGAAATAACCTTTCAAAAAAGTTTATGAAATGCACAACTGTATTGACATGTACATCTAATGCCCTAATAACCTTAGCAGGAATATAAAATGAGAGTAATTTAAAAATCAGGAAACTGGACGGCCAAGGGTTAAGTGCCACATATCTACAGG…
>gnl|UG|Ssa#S35506530 EST_ssal_evd_12937 ssalevd thymus Salmo salar cDNA Salmo salar cDNA clone ssal_evd_516_068_fwd 3', mRNA sequence /clone=ssal_evd_516_068_fwd /clone_end=5' /gb=EG792908 /gi=117460689 /ug=Ssa.560 /len=813
GGGGGGCAGAAACGAGTTCTAAATTCGACACACACAGGGAAGTCAGTTACTCGACTTGTCAAATCTACACAGACTTTGAAAACCTAACAAAATAATACCAGAATAGAACGTTACTGAAGAAAATACCTTGTTAGAGACTGAATAATTGCTCATCTGCCATGGCCTCTGAAAAATGTTTTGCTAAAGGAAGCTCTGCTCCTGGCCTGGTTGCCAAAGGTCAAATCAGGCTCTACAGTATGAGGTTCTGCCCCTTTGCCCACAGAACCAGACTAGTGCTTCATGCCAAGGGGATCAAGCATGACACTGTCAACATTAATTTGAAAGACAAACCTGAGTGGTTCCTTAAGAAGAACCCTCTTGGCCTGGTTCCGACATTGGAGACTTCGAGTGGTCAGGTGA…
>gnl|UG|Ssa#S35506531 EST_ssal_evd_12938 ssalevd thymus Salmo salar cDNA Salmo salar cDNA clone ssal_evd_516_068_rev 5', mRNA sequence /clone=ssal_evd_516_068_rev /clone_end=3' /gb=EG792909 /gi=117460690 /ug=Ssa.560 /len=802
AGTTGTGCAGTCTTTATTACATAAAGATATTCATATAGTTTACATGTAAAAAACGCTGTGTGTGGACAATGCATAATTGAAATCAACCATAAGACATTCAAATAGTTCCATCAACATTTGTTATGCTCTATCATCACTTGTTCCAAACTACAATCATTCTACATTGTATTGTGTCCATTCAAAACACTGGTAATCAGACCATGTTCCATATGAAAAATAAACAGAAAATATTTTAACTTTGTAGACAGAAATAACCTTTCAGAAAAGTTTATGAGATGCACAACTGTATTGACATGTACATCTAATGCCCTAATAACCTTAGCAGGAATATAAAATGAGAGTAATTTAAAAATCAGGAAACTGGACGGCCAAGGGTTAAGTGCCACATATCTACAGGCC…
>gnl|UG|Ssa#S35516196 EST_ssal_evd_59100 ssalevd thymus Salmo salar cDNA Salmo salar cDNA clone ssal_evd_579_298_fwd 3', mRNA sequence /clone=ssal_evd_579_298_fwd /clone_end=5' /gb=EG802574 /gi=117470355 /ug=Ssa.560 /len=760
GGGGGACACACACAGGGAAGTCAGTTACTCGACTTGTCAAATCTACACAGACTTCGAAAACCTAACAAAATAATACCAGAATAGAACGTTACTGAAGAAAATACCTTGTTAGAGACTGAATAATTGCTCATCTGCCATGGCCTCTGAAAAATGTTTTGCTAAAGGAAGCTCTGCTCCTGGCCTGGTTGCCAAAGGTCAAATCAGGCTCTACAGTATGAGGTTCTGCCCCTTTGCCCACAGAACCAGACTAGTGCTTCATGCCAAGGGGATCAAGCATGACACTGTCAACATTAATTTGAAAGACAAACCTGAGTGGTTCCTTAAGAAGAACCCTCTTGGCCTGGTTCCGACATTGGAGACTTCGAGTGGTCAGGTGATCTACGAGTCACCAATCACCTG…
>gnl|UG|Ssa#S35522647 EST_ssal_evd_29442 ssalevd thymus Salmo salar cDNA Salmo salar cDNA clone ssal_evd_538_236_fwd 3', mRNA sequence /clone=ssal_evd_538_236_fwd /clone_end=5' /gb=EG809025 /gi=117476806 /ug=Ssa.560 /len=708
TGGGAGAAGAGGCAGAAACGAGTTCTAAATTCGACACACACAGGGAAGTCAGTTACTCGACTTGTCAAATCTACACAGACTTTGAAAACCTAACAAAATAATACCAGAATAGAACGTTACTGAAGAAAATACCTTGTTAGAGACTGAATAATTGCTCATCTGCCATGGCCTCTGAAAAATGTTTTGCTAAAGGAAGCTCTGCTCCTGGCCTGGTTGCCAAAGGTCAAATCAGGCTCTACAGTATGAGGTTCTGCCCCTTTGCCCACAGAACCAGACTAGTGCTTCATGCCAAGGGGATCAAGCATGACACTGTCAACATTAATTTGAAAGACAAACCTGAGTGGTTCCTTAAGAAGAACCCTCTTGGCCTGGTTCCGACATTGGAGACTTCGAGTGGTC…
>gnl|UG|Ssa#S35522648 EST_ssal_evd_29443 ssalevd thymus Salmo salar cDNA Salmo salar cDNA clone ssal_evd_538_236_rev 5', mRNA sequence /clone=ssal_evd_538_236_rev /clone_end=3' /gb=EG809026 /gi=117476807 /ug=Ssa.560 /len=696
ATAGTTGTGCAGTCTTTATTACATAAAGATATTCATATAGTTTACATGTAAAAAACGCTGTGTGTGGACAATGCATAATTGAAATCAACCATAGGACATTCAAATAGTTCCATCAACATTTGTTATGCTCTATCATCACTTGTTCCAAACTACAATCATTCTACATTGTATTGTGTCCATTCAAAACACTGGTAATCAGACCATGTTCCATATGAAAAATAAACAGAAAATATTTTAACTTTGTAGACAGAAATAACCTTTCAGAAAAGTTTATGAGATGCACAACTGTATTGACATGTACATCTAATGCCCTAATAACCTTAGCAGGAATATAAAATGAGAGTAATTTAAAAATCAGGAAACTGGACGGCCAAGGGTTAAGTGCCACATATCTACAGG…
>gnl|UG|Ssa#S35526275 EST_ssal_evd_32709 ssalevd thymus Salmo salar cDNA Salmo salar cDNA clone ssal_evd_543_199_fwd 3', mRNA sequence /clone=ssal_evd_543_199_fwd /clone_end=5' /gb=EG812653 /gi=117480436 /ug=Ssa.560 /len=753
GGGGGAGAAACGAGTTCTAAATTCGACACACACAGGGAAGTCAGTTACTCGACTTGTCAAATCTACACAGACTTTGAAAACCTAACAAAATAATACCAGAATAGAACGTTACTGAAGAAAATACCTTGTTAGAGACTGAATAATTGCTCATCTGCCATGGCCTCTGAAAAATGTTTTGCTAAAGGAAGCTCTGCTCCTGGCCTGGTTGCCAAAGGTCAAATCAGGCTCTACAGTATGAGGTTCTGCCCCTTTGCCCACAGAACCAGACTAGTGCTTCATGCCAAGGGGATCAAGCATGACACTGTCAACATTAATTTGAAAGACAAACCTGAGTGGTTCCTTAAGAAGAACCCTCTTGGCCTGGTTCCGACATTGGAGACTTCGAGTGGTCAGGTGATC…
>gnl|UG|Ssa#S35534677 EST_ssal_evd_17332 ssalevd thymus Salmo salar cDNA Salmo salar cDNA clone ssal_evd_522_062_rev 5', mRNA sequence /clone=ssal_evd_522_062_rev /clone_end=3' /gb=EG821055 /gi=117488838 /ug=Ssa.560 /len=822
ATAGTTGTGCAGTCTTTATTACATAAAGATATTCATATAGTTTACATGTAAAAAACGCTGTGTGTGGACAATGCATAATTGAAATCAACCATAAGACATTCAAATAGTTCCATCAACATTTGTTATGCTCTATCATCACTTGTTCCAAACTACAATCATTCTACATTGTATTGTGTCCATTCAAAACACTGGTAATCAGACCATGTTCCATATGAAAAATAAACAGAAAATATTTTAACTTTGTAGACAGAAATAACCTTTCAGAAAAGTTTATGAGATGCACAACTGTATTGACATGTACATCTAATGCCCTAATAACCTTAGCAGGAATATAAAATGAGAGTAATTTAAAAATCAGGAAACTGGACGGCCAAGGGTTAAGTGCCACATATCTACAGG…
>gnl|UG|Ssa#S35534688 EST_ssal_evd_17333 ssalevd thymus Salmo salar cDNA Salmo salar cDNA clone ssal_evd_522_062_fwd 3', mRNA sequence /clone=ssal_evd_522_062_fwd /clone_end=5' /gb=EG821066 /gi=117488849 /ug=Ssa.560 /len=829
GGGGGACACACAGGGAAGTCAGTTACTCGACTTGTCAAATCTACACAGACTTCGAAAACCTAACAAAATAATACCAGAATAGAACGTTACTGAAGAAAATACCTTGTTAGAGACTGAATAATTGCTCATCTGCCATGGCCTCTGAAAAATGTTTTGCTAAAGGAAGCTCTGCTCCTGGCCTGGTTGCCAAAGGTCAAATCAGGCTCTACAGTATGAGGTTCTGCCCCTTTGCCCACAGAACCAGGCTAGTGCTTCATGCCAAGGGGATCAAGCATGACACTGTCAACATTAACTTGAAAGACAAACCTGAGTGGTTCCTTAAGAAGAACCCTCTTGGCCTGGTTCCGACATTGGAGACTTCGAGTGGTCAGGTGATCTACGAGTCACCAATCACCTGTG…
>gnl|UG|Ssa#S35541210 EST_ssal_eve_10231 ssaleve thyroid Salmo salar cDNA Salmo salar cDNA clone ssal_eve_513_330_fwd 3', mRNA sequence /clone=ssal_eve_513_330_fwd /clone_end=5' /gb=EG827588 /gi=117495371 /ug=Ssa.560 /len=566
GGGGGACACACAGGGAAGTCAGTTACTCGACTTGTCAAATCTACACAGACTTCGAAAACCTAACAAAATAATACCAGAATAGAACGTTACTGAAGAAAATACCTTGTTAGAGACTGAATAATTGCTCATCTGCCATGGCCTCTGAAAAATGTTTTGCTAAAGGAAGCTCTGCTCCTGGCCTGGTTGCCAAAGGTCAAATCAGGCTCTACAGTATGAGGTTCTGCCCCTTTGCCCACAGAACCAGACTAGTGCTTCATGCCAAGGGGATCAAGCATGACACTGTCAACATTAATTTGAAAGACAAACCTGAGTGGTTCCTTAAGAAGAACCCTCTTGGCCTGGTTCCGACATTGGAGACTTCGAGTGGTCAGGTGATCTACGAGTCACCAATCACCTGTG…
>gnl|UG|Ssa#S35541221 EST_ssal_eve_10232 ssaleve thyroid Salmo salar cDNA Salmo salar cDNA clone ssal_eve_513_330_rev 5', mRNA sequence /clone=ssal_eve_513_330_rev /clone_end=3' /gb=EG827599 /gi=117495382 /ug=Ssa.560 /len=556
ATAGTTGGGCAGTCTTTATTACATAAAGATATTCATATAGTTTACATGTAAAAAACGCTGTGTGTGGACAATGCATAATTGAAATCAACCATAAGACATTCAAATAGTTCCATCAACATTTGTTATGCTCTATCATCACTTGTTCCAAACTACAATCATTCTACATTGTATTGGGTCCATTCAAAACACTGGTAATCAGACCATGTTCCATATGAAAAATAAACAGAAAATATTTTAACTTTGTAGACAGAAATAACCTTTCAAAAAAGTTTATGAGATGCACAACTGTATTGACATGTACATCTAATGCCCTAATAACCTTAGCAGGAATATAAAATGAGAGTAATTTAAAAATCAGGAAACTGGACGGCCAAGGGTTAAGTGCCACATATCTACAGG…
>gnl|UG|Ssa#S35542144 EST_ssal_eve_40962 ssaleve thyroid Salmo salar cDNA Salmo salar cDNA clone ssal_eve_555_281_fwd 3', mRNA sequence /clone=ssal_eve_555_281_fwd /clone_end=5' /gb=EG828522 /gi=117496305 /ug=Ssa.560 /len=759
GGGGGACACACAGGGAAGTCAGTTACTCGACTTGTCAAATCTACACAGACTTTGAAAACCTAACAAAATAATACCAGAATAGAACGTTACTGAAGAAAATACCTTGTTAGAGACTGAATAATTGCTCATCTGCCATGGCCTCTGAAAAATGTTTTGCTAAAGGAAGCTCTGCTCCTGGCCTGGTTGCCAAAGGTCAAATCAGGCTCTACAGTATGAGGTTCTGCCCCTTTGCCCACAGAACCAGACTAGTGCTTCATGCCAAGGGGATCAAGCATGACACTGTCAACATTAATTTGAAAGACAAACCTGAGTGGTTCCTTAAGAAGAACCCTCTTGGCCTGGTTCCGACATTGGAGACTTCGAGTGGTCAGGTGATCTACGAGTCACCAATCACCTGTG…
>gnl|UG|Ssa#S35542145 EST_ssal_eve_40963 ssaleve thyroid Salmo salar cDNA Salmo salar cDNA clone ssal_eve_555_281_rev 5', mRNA sequence /clone=ssal_eve_555_281_rev /clone_end=3' /gb=EG828523 /gi=117496306 /ug=Ssa.560 /len=775
AACTTCCAGATTTCAGCACACCAATATAAAAATATCAGATTATAGTTGTGCAGTCTTTATTACATAAAGATATTCATATAGTTTACATGTAAAAAACGCTGTGTGTGGACAATGCATAATTGAAATCAACCATAAGACATTCAAATAGTTCCATCAACATTTGTTATGCTCTATCATCACTTGTTCCAAACTACAATCATTCTACATTGTATTGTGTCCATTCAAAACACTGGTAATCAGACCATGTTCCATATGAAAAATAAACAGAAAATATTTTAACTTTGTAGACAGAAATAACCTTTCAGAAAAGTTTATGAGATGCACAACTGTATTGACATGTACATCTAATGCCCTAATAACCTTAGCAGGAATATAAAATGAGAGTAATTTAAAAATCAG…
>gnl|UG|Ssa#S35545310 EST_ssal_eve_43812 ssaleve thyroid Salmo salar cDNA Salmo salar cDNA clone ssal_eve_559_215_fwd 3', mRNA sequence /clone=ssal_eve_559_215_fwd /clone_end=5' /gb=EG831688 /gi=117499471 /ug=Ssa.560 /len=780
GGGGACACACAGGGAAGTCAGTTACTCGACTTGTCAAATCTACACAGACTTTGAAAACCTAACAAAATAATACCAGAATAGAACGTTACTGAAGAAAATACCTTGTTAGAGACTGAATAATTGCTCATCTGCCATGGCCTCTGAAAAATGTTTTGCTAAAGGAAGCTCTGCTCCTGGCCTGGTTGCCAAAGGTCAAATCAGGCTCTACAGTATGAGGTTCTGCCCCTTTGCCCACAGAACCAGACTAGTGCTTCATGCCAAGGGGATCAAGCATGACACTGTCAACATTAATTTGAAAGACAAACCTGAGTGGTTCCTTAAGAAGAACCCTCTTGGCCTGGTTCCGACATTGGAGACTTCGAGTGGTCAGGTGATCTACGAGTCACCAATCACCTGTGA…
>gnl|UG|Ssa#S35545311 EST_ssal_eve_43813 ssaleve thyroid Salmo salar cDNA Salmo salar cDNA clone ssal_eve_559_215_rev 5', mRNA sequence /clone=ssal_eve_559_215_rev /clone_end=3' /gb=EG831689 /gi=117499472 /ug=Ssa.560 /len=713
GGTTGTGCAGTCTTTATTACATAAAGATATTCATATAGTTTACATGTAAAAAACGCTGTGTGTGGACAATGCATAATTGAAATCAACCATAAGACATTCAAATAGTTCCATCAACATTTGTTATGCTCTATCATCACTTGTTCCAAACTACAATCATTCTACATTGTATTGTGTCCATTCAAAACACTGGTAATCAGACCATGTTCCATATGAAAAATAAACAGAAAATATTTTAACTTTGTAGACAGAAATAACCTTTCAGAAAAGTTTATGAGATGCACAACTGCATTGACCTGTACATCTAATGCCCTAATAACCTTAGCAGGAATATAAAATGAGAGTAATTTAAAAATCAGGAAACTGGACGGCCAAGGGTTAAGTGCCACATATCTACAGGCC…
>gnl|UG|Ssa#S35547526 EST_ssal_eve_45807 ssaleve thyroid Salmo salar cDNA Salmo salar cDNA clone ssal_eve_562_119_rev 5', mRNA sequence /clone=ssal_eve_562_119_rev /clone_end=3' /gb=EG833904 /gi=117502108 /ug=Ssa.560 /len=791
ATAGTTGTGCAGTCTTTATTACATAAAGATATTCATATAGTTTACATGTAAAAAACGCTGTGTGTGGACAATGCATAATTGAAATCAACCATAAGACATTCAAATAGTTCCATCAACATTTGTTATGCTCTATCATCACTTGTTCCAAACTACAATCATTCTACATTGTATTGTGTCCATTCAAAACACTGGTAATCAGACCATGTTCCATATGAAAAATAAACAGAAAATATTTTAACTTTGTAGACAGAAATAACCTTTCAGAAAAGTTTATGAGATGCACAACTGTATTGACATGTACATCTAATGCCCTAATAACCTTAGCAGGAATATAAAATGAGAGTAATTTAAAAATCAGGAAACTGGACGGCCAAGGGTTAAGTGCCACATATCTACAGG…
>gnl|UG|Ssa#S35547527 EST_ssal_eve_45808 ssaleve thyroid Salmo salar cDNA Salmo salar cDNA clone ssal_eve_562_119_fwd 3', mRNA sequence /clone=ssal_eve_562_119_fwd /clone_end=5' /gb=EG833905 /gi=117502109 /ug=Ssa.560 /len=947
GGGGGAGAAACGAGTTCTAAATTCGACACACACAGGGAAGTCAGTTACTCGACTTGTCAAATCTACACAGACTTCGAAAACCTAACAAAATAATACCAGAATAGAACGTTACTGAAGAAAATACCTTGTTAGAGACTGAATAATTGCTCATCTGCCATGGCCTCTGAAAAATGTTTTGCTAAAGGAAGCTCTGCTCCTGGCCTGGTTGCCAAAGGTCAAATCAGGCTCTACAGTATGAGGTTCTGCCCCTTTGCCCACAGAACCAGACTAGTGCTTCATGCCAAGGGGATCAAGCATGACACTGTCAACATTAATTTGAAAGACAAACCTGAGTGGTTCCTTAAGAAGAACCCTCTTGGCCTGGTTCCGACATTGGAGACTTCGAGTGGTCAGGTGATC…
>gnl|UG|Ssa#S35551496 EST_ssal_eve_12379 ssaleve thyroid Salmo salar cDNA Salmo salar cDNA clone ssal_eve_516_322_fwd 3', mRNA sequence /clone=ssal_eve_516_322_fwd /clone_end=5' /gb=EG837874 /gi=117506115 /ug=Ssa.560 /len=786
GGGGCTGTCTACAAAGTTAAAATATTTTCTGTTTATTTTTCATATGGAACATGGTCTGATTACCAGTGTTTTGAATGGACACAATACAATGTAGAATGATTGTAGTTTGGAACAAGTGATGATAGAGCATAACAAATGTTGATGGAACTATTTGAATGTCTTATGGTTGATTTCAATTATGCATTGTCCACACACAGCGTTTTTTACATGTAAACTATATGAATATCTTTATGTAATAAAGACTGCACAACTATAATCTGATATTTTTATATTGGTGTGCTGAAATCTGGAAGTTAAATCGTTTATATGATAGTCATCTCCATTATTTTCTTTTCACCACTAGTCCTGACATGAACCTATACTGTACCTGGACATGTCTGTGAATAGAGGGTGGAGTAC…
>gnl|UG|Ssa#S35551497 EST_ssal_eve_12380 ssaleve thyroid Salmo salar cDNA Salmo salar cDNA clone ssal_eve_516_322_rev 5', mRNA sequence /clone=ssal_eve_516_322_rev /clone_end=3' /gb=EG837875 /gi=117506116 /ug=Ssa.560 /len=790
ACACAGCAGCTGTTATATTGTAAGGGTTGAGGTAAACATAACTGAATTAAACAATTCCCCTCTGTTTAGTCTTTGTATAACTAAATGGCAAATTGAAATTCATGGTTTGAAATGGATGAGTGGAATACACATTAAAATGTGTATACAACAATATTTGTAATTTTCTTTTAAATTAAGTTGTACAGGTTTTGTATTACCAGTACCTCTCATTTTATTTCTCTCTTTTAGGCCTCATTTGGACTTATCTTCCAAGAGTCCTTAAACATTAAAATACAATTTATAATACGAACATATTGTAACTTGCCTATTTTAACACAGTGTACTTTTAGCATTGCTGCATGTTGCAGTGTTTATTCATAAATCTTGAAGGCAGTCTTGGCAATTTGTATGATATCTAAA…
>gnl|UG|Ssa#S35553936 EST_ssal_eve_3176 ssaleve thyroid Salmo salar cDNA Salmo salar cDNA clone ssal_eve_503_132_fwd 3', mRNA sequence /clone=ssal_eve_503_132_fwd /clone_end=5' /gb=EG840314 /gi=117508555 /ug=Ssa.560 /len=860
GGGGGACACACAGGGAAGTCAGTTACTCGACTTGTCAAATCTACACAGACTTCGAAAACCTAACAAAATAGTACCAGAATAGAACGTTACTGAAGAAAATACCTTGAGACTGAATAATTGCTCATCTGCCATGGCCTCTGAAAAATGTTTTGCTAAAGGAAGCTCTGCTCCTGGCCTGGTTGCCAAAGGTCAAATCAGGCTCTACAGTATGAGGTTCTGCCCCTTTGCCCACAGAACCAGACTAGTGCTTCATGCCAAGGGGATCAAGCATGACACTGTCAACATTAATTTGAAAGACAAACCTGAGTGGTTCCTTAAGAAGAACCCTCTTGGCCTGTGACTACCTGGATGAGGTTTACACAGACAAAAAGCTGCTCCCAGCTGATCCTTTTCAGAAGG…
>gnl|UG|Ssa#S35553937 EST_ssal_eve_3177 ssaleve thyroid Salmo salar cDNA Salmo salar cDNA clone ssal_eve_503_132_rev 5', mRNA sequence /clone=ssal_eve_503_132_rev /clone_end=3' /gb=EG840315 /gi=117508556 /ug=Ssa.560 /len=828
ATAGTTGTGCAGTCTTTATTACATAAAGATATTCATATAGTTTACATGTAAAAAACGCTGTGTGTGGACAATGCATAATTGAAATCAACCATAAGACATTCAAATAGTTCCATCAACATTTGTTATGCTCTATCATCACTTGTTCCAAACTACAATCATTCTACATTGTATTGTGTCCATTCAAAACACTGGTAATCAGACCATGTTCCATATGAAAAATAAACAGAAAATATTTTAACTTTGTAGACAGAAATAACCTTTCAGAAAAGTTTATGAGATGCACAACTGTATTGACATGTACATCTAATGCCCTAATAACCTTAGCAGGAATATAAAATGAGAGTAATTTAAAAATCAGGAAACTGGACGGCCAAGGGTTAAGTGCCACATATCTACAGG…
>gnl|UG|Ssa#S35555832 EST_ssal_eve_4882 ssaleve thyroid Salmo salar cDNA Salmo salar cDNA clone ssal_eve_505_248_rev 5', mRNA sequence /clone=ssal_eve_505_248_rev /clone_end=3' /gb=EG842210 /gi=117510451 /ug=Ssa.560 /len=725
ATAGTTGTGCAGTCTTTATTACATAAAGATATTCATATAGTTTACATGTAAAAAACGCTGTGTGTGGACAATGCATAATTGAAATCAACCATAAGACATTCAAATAGTTCCATCAACATTTGTTATGCCCTATCATCACTTGTTCCAAACTACAATCATTCTACATTGTATTGTGTCCATTCAAAACACTGGTAATCAAACCATGTTCCATATGAAAAATAAACAGAAAATATTTTAACTTTGTAGACAGAAATAACCTTTCAAAAAAGTTTATGAGATGCACAACTGTATTGACATGTACATCTAATGCCCTAATAACCTTAGCAGGAATATAAAATGAGAGTAATTTAAAAATCAGGAAACTGGACGGCCAAGGGTTAAGTGCCACATATCTACAGG…
>gnl|UG|Ssa#S35555833 EST_ssal_eve_4883 ssaleve thyroid Salmo salar cDNA Salmo salar cDNA clone ssal_eve_505_248_fwd 3', mRNA sequence /clone=ssal_eve_505_248_fwd /clone_end=5' /gb=EG842211 /gi=117510452 /ug=Ssa.560 /len=658
GGGGGAGAAGAGGCAGAAACGAGTTCTAAATTCGACACTGTCAACATTAATTTGAAAGACAAACCTGAGTGGTTCCTTAAGAAGAACCCTCTTGGCCTGGTTCCGACATTGGAGACTTCGAGTGGTCAGGTGATCTACGAGTCACCAATCACCTGTGACTACCTGGATGAGGTTTACACAGACAAAAAGCTGCTCCCAGCTGATCCTTTTCAGAAGGCCCAACAGAAAATGATGCTGGAGAATTTCTCCAAGATAACACCATATTTCTACAAGATACCATTGGGGAAAAAAAATGGAGAAGACATTTCAGTGCTGGAAGCGGAGCTGAAAGAGAAATTTGTGAAATTGAATGAAGATCTAGTCAATAAGAAGTCCAAGTTCTTTGGTGGAAATGCAATC…
>gnl|UG|Ssa#S35556629 EST_ssal_eve_9819 ssaleve thyroid Salmo salar cDNA Salmo salar cDNA clone ssal_eve_513_112_rev 5', mRNA sequence /clone=ssal_eve_513_112_rev /clone_end=3' /gb=EG843007 /gi=117511248 /ug=Ssa.560 /len=662
ATAGTTGTGCAGTCTTTATTACATAAAGATATTCATATAGTTTACATGTAAAAAACGCTGTGTGTGGACAATGCATAATTGAAATCAACCATAAGACATTCAAATAGTTCCATCAACATTTGTTATGCTCTATCATCACTTGTTCCAAACTACAATCATTCTACATTGTATTGTGTCCATTCAAAACACTGGTAATCAGACCATGTTCCATATGAAAAATAAACAGAAAATATTTTAACTTTGTAGACAGAAATAACCTTTCAGAAAAGTTTATGAGATGCACAACTGTATTGACATGTACATCTAATGCCCTAATAACCTTAGCAGGAATATAAAATGAGAGTAATTTAAAAATCAGGAAACTGGACGGCCAAGGGTTAAGTGCCACATATCTACAGG…
>gnl|UG|Ssa#S35556640 EST_ssal_eve_9820 ssaleve thyroid Salmo salar cDNA Salmo salar cDNA clone ssal_eve_513_112_fwd 3', mRNA sequence /clone=ssal_eve_513_112_fwd /clone_end=5' /gb=EG843018 /gi=117511259 /ug=Ssa.560 /len=513
GGGGGAGAGGCAGAAACGAGTTCTAAATTCGACACACACAGGGAAGTCAGTTACTCGACTTGTCAAATCTACACAGACTTTGAAAACCTAACAAAATAATACCAGAATAGAACGTTACTGAAGAAAATACCTTGTTAGAGACTGAATAATTGCTCATCTGCCATGGCCTCTGAAAAATGTTTTGCTAAAGGAAGCTCTGCTCCTGGCCTGGTTGCCAAAGGTCAAATCAGGCTCTACAGTATGAGGTTCTGCCCCTTTGCCCACAGAACCAGACTAGTGCTTCATGCCAAGGGGATCAAGCATGACACTGTCAACATTAATTTGAAAGACAAACCTGAGTGGTTCCTTAAGAAGAACCCTCTTGGCCTGGTTCCGACATTGGAGACTTCGAGTGGTCAG…
>gnl|UG|Ssa#S35560273 EST_ssal_eve_578 ssaleve thyroid Salmo salar cDNA Salmo salar cDNA clone ssal_eve_004_033_rev 5', mRNA sequence /clone=ssal_eve_004_033_rev /clone_end=3' /gb=EG846651 /gi=117514892 /ug=Ssa.560 /len=553
GTAGTTGTGCAGTCTTTATTACATAAAGATATTCATATAGTTTACATGTAAAAAACGCTGTGTGTGGACAATGCATAATTGAAATCAACCATAAGACATTCAAATAGTTCCATCAACATTTGTTATGCTCTATCATCACTTGTTCCAAACTACAATCATTCTACATTGTATTGTGTCCATTCAAAACACTGGTAATCAGACCATGTTCCATATGAAAAATAAACAGAAAATATTTTAACTTTGTAGACAGAAATAACCTTTCAGAAAAGTTCATGAGATGCACAACTGTATTGACATGTACATCTAATGCCCTAATAACCTTAGCAGGAATATAAAATGAGAGTAATTTAAAAATCAGGAAACTGGACGGCCAAGGGTTAAGTGCCACATATCTACAGG…
>gnl|UG|Ssa#S35560274 EST_ssal_eve_579 ssaleve thyroid Salmo salar cDNA Salmo salar cDNA clone ssal_eve_004_033_fwd 3', mRNA sequence /clone=ssal_eve_004_033_fwd /clone_end=5' /gb=EG846652 /gi=117514893 /ug=Ssa.560 /len=557
GGGGGGAGTTCTAAATTCGACACACACAGGGAAGTCAGTTACTCGACTTGTCAAATCTACACAGACTTCGAAAACCTAACAAAATAATACCAGAATAGAACGTTACTCGAAGAAAATACCTTGTTAGAGACTGAATAATTGCTCATCTGCCATGGCCTCTGAAAAATGTTTTGCTAAAGGAAGCTCTGCTCCTGGCCTGGTTGCCAAAGGTCAAATCAGGCTCTACAGTATGAGGTTCTGCCCCTTTGCCCACAGAACCAGACTAGTGCTTCATGCCAAGGGGATCAAGCATGACACTGTCAACATTAATTTGAAAGACAAACCTGAGTGGTTCCTTAAGAAGAACCCTCTTGGCCTGGTTCCGACATTGGAGACTTCGAGTGGTCAGGTGATCTACGA…
>gnl|UG|Ssa#S35560710 EST_ssal_eve_971 ssaleve thyroid Salmo salar cDNA Salmo salar cDNA clone ssal_eve_006_146_fwd 3', mRNA sequence /clone=ssal_eve_006_146_fwd /clone_end=5' /gb=EG847088 /gi=117515329 /ug=Ssa.560 /len=559
GGGGGACACACAGGGAAGTCAGTTACTCGACTTGTCAAATCTACACAGACTTCGAAAACCTAACAAAATAATACCAGAATAGAACGTTACTGAAGAAAATACCTTGTTAGAGACTGAATAATTGCTCATCTGCCATGGCCTCTGAAAAATGTTTTGCTAAAGGAAGCTCTGCTCCTGGCCTGGTTGCCAAAGGTCAAATCAGGCTCTACAGTATGAGGTTCTGCCCCTTTGCCCACAGAACCAGACTAGTGCTTCATGCCAAGGGGATCAAGCATGACACTGTCAACATTAATTTGAAAGACAAACCTGAGTGGTTCCTTAAGAAGAACCCTCTTGGCCTGGTTCCGACATTGGAGACTTCGAGTGGTCAGGTGATCTACGAGTCACCAATCACCTGTG…
>gnl|UG|Ssa#S35560711 EST_ssal_eve_972 ssaleve thyroid Salmo salar cDNA Salmo salar cDNA clone ssal_eve_006_146_rev 5', mRNA sequence /clone=ssal_eve_006_146_rev /clone_end=3' /gb=EG847089 /gi=117515330 /ug=Ssa.560 /len=603
ATAGTTGTGCAGTCTTTATTACATAAAGATATTCATATAGTTTACATGTAAAAAACGCTGTGTGTGGACAATGCATAATTGAAATCAACCATAAGACATTCAAATAGTTCCATCAACATTTGTTATGCTCTATCATCACTTGTTCCAAACTACAATCATTCTACATTGTATTGTGTCCATTCAAAACACTGGTAATCAGACCATGTTCCATATGAAAAATAAACAGAAAATATTTTAACTTTGTAGACAGAAATAACCTTTCAGAAAAGTTTATGAGATGCACAACTGTATTGACATGTACATCTAATGCCCTAATAACCTTAGCAGGAATATAAAATGAGAGTAATTTAAAAATCAGGAAACTGGACGGCCAAGGGTTAAGTGCCACATATCTACAGG…
>gnl|UG|Ssa#S35562960 EST_ssal_eve_6797 ssaleve thyroid Salmo salar cDNA Salmo salar cDNA clone ssal_eve_508_089_fwd 3', mRNA sequence /clone=ssal_eve_508_089_fwd /clone_end=5' /gb=EG849338 /gi=117517579 /ug=Ssa.560 /len=625
GGGGGACGCAGGGAAGTCAGTTACTCGACTTGTCAAATCTACACAGACCTTGAAAACCTAACAAAATAATACCAGAATAGAACGTTACTGAAGAAAATACCTTGTTAGAGACTGAATAATTGCTCATCTGCCATGGCCTCTGAAAAATGTTTTGCTAAAGGAAGCTCTGCTCCTGGCCTGGTTGCCAAAGGTCAAATCAGGCTCTACAGTATGAGGTTCTGCCCCTTTGCCCACAGAACCAGACTAGTGCTTCATGCCAAGGGGATCAAGCATGACACTGTCAACATTAATTTGAAAGACAAACCTGAGTGGTTCCTTAAGAAGAACCCTCTTGGCCTGGTTCCGACATTGGAGACTTCGAGTGGTCAGGTGATCTACGAGTCACCAATCACCTGTGAC…
>gnl|UG|Ssa#S35562961 EST_ssal_eve_6798 ssaleve thyroid Salmo salar cDNA Salmo salar cDNA clone ssal_eve_508_089_rev 5', mRNA sequence /clone=ssal_eve_508_089_rev /clone_end=3' /gb=EG849339 /gi=117517580 /ug=Ssa.560 /len=537
ATAGTTGTGCAGTCTTTATTACATAAAGATATTCATATAGTTTACATGTAAAAAACGCTGTGTGTGGACAATGCATAATTGAAATCAACCATAAGACATTCAAATAGTTCCATCAACATTTGTTATGCTCTATCATCACTTGTTCCAAACTACAATCATTCTACATTGTATTGTGTCCATTCAAAACACTGGTAATCAGACCATGTTCCATATGAAAAATAAACAGAAAATATTTTAACTTTGTAGACAGAAATAACCTTTCAGAAAAGTTTATGAGATGCACAACTGTATTGACATGTACATCTAATGCCCTAATAACCTTAGCAGGAATATAAAATGAGAGTAATTTAAAAATCAGGAAACTGGACGGCCAAGGGTTAAGTGCCACATATCTACAGG…
>gnl|UG|Ssa#S35563046 EST_ssal_eve_6874 ssaleve thyroid Salmo salar cDNA Salmo salar cDNA clone ssal_eve_508_129_rev 5', mRNA sequence /clone=ssal_eve_508_129_rev /clone_end=3' /gb=EG849424 /gi=117517665 /ug=Ssa.560 /len=556
ATAGTTGTGCAGTCTTTATTACATAAAGATATTCATATAGTTTACATGTAAAAAACGCTGTGTGTGGACAATGCATAATTGAAATCAACCATAAGACATTCAAATAGTTCCATCAACATTTGTTATGCTCTATCATCACTTGTTCCAAACTACAATCATTCTACATTGTATTGTGTCCATTCAAAACACTGGTAATCAGACCATGTTCCATATGAAAAATAAACAGAAAATATTTTAACTTTGTAGACAGAAATAACCTTTCAGAAAAGTTTATGAGATGCACAACTGTATTGACATGTACATCTAATGCCCTAATAACCTTAGCAGGAATATAAAATGAGAGTAATTTAAAAATCAGGAAACTGGACGGCCAAGGGTTAAGTGCCACATATCTACAGG…
>gnl|UG|Ssa#S35563047 EST_ssal_eve_6875 ssaleve thyroid Salmo salar cDNA Salmo salar cDNA clone ssal_eve_508_129_fwd 3', mRNA sequence /clone=ssal_eve_508_129_fwd /clone_end=5' /gb=EG849425 /gi=117517666 /ug=Ssa.560 /len=625
GGGGGAGAAGAGGCAGAAACGAGTTCTAAATTCGACACACACAGGGAAGTCAGTTACTCGACTTGTCAAATCTACACAGACTTCGAAAACCTAACAAAATAATACCAGAATAGAACGTTACTGAAGAAAATACCTTGTTAGAGACTGAATAATTGCTCATCTGCCATGGCCTCTGAAAAATGTTTTGCTAAAGGAAGCTCTGCTCCTGGCCTGGTTGCCAAAGGTCAAATCAGGCTCTACAGTATGAGGTTCTGCCCCTTTGCCCACAGAACCAGACTAGTGCTTCATGCCAAGGGGATCAAGCATGACACTGTCAACATTAATTTGAAAGACAAACCTGAGTGGTTCCTTAAGAAGAACCCTCTTGGCCTGGTTCCGACATTGGAGACTTCGAGTGGT…
>gnl|UG|Ssa#S35564754 EST_ssal_eve_8411 ssaleve thyroid Salmo salar cDNA Salmo salar cDNA clone ssal_eve_510_148_rev 5', mRNA sequence /clone=ssal_eve_510_148_rev /clone_end=3' /gb=EG851132 /gi=117519404 /ug=Ssa.560 /len=847
ATAGTTGTGCAGTCTTTATTACATAAAGATATTCATATAGTTTACATGTAAAAAACGCTGTGTGTGGACAATGCATAATTGAAATCAACCATAAGACATTCAAATAGTTCCATCAACATTTGTTATGCTCTATCATCACTTGTTCCAAACTACAATCATTCTACATTGTATTGTGTCCATTCAAAACACTGGTAATCAGACCATGTTCCATATGAAAAATAAACAGAAAATATTTTAACTTTGTAGACAGAAATAACCTTTCAGAAAAGTTTATGAGATGCACAACTGTATTGACATGTACATCTAATGCCCTAATAACCTTAGCAGGAATATAAAATGAGAGTAATTTAAAAATCAGGAAACTGGACGGCCAAGGGTTAAGTGCCACATATCTACAGG…
>gnl|UG|Ssa#S35564755 EST_ssal_eve_8412 ssaleve thyroid Salmo salar cDNA Salmo salar cDNA clone ssal_eve_510_148_fwd 3', mRNA sequence /clone=ssal_eve_510_148_fwd /clone_end=5' /gb=EG851133 /gi=117519405 /ug=Ssa.560 /len=896
GGGGGACACACAGGGAAGTCAGTTACTCGACTTGTCAAATCTACACAGACTTTGAAAACCTAACAAAATAATACCAGAATAGAACGTTACTGAAGAAAATACCTTGTTAGAGACTGAATAATTGCTCATCTGCCATGGCCTCTGAAAAATGTTTTGCTAAAGGAAGCTCTGCTCCTGGCCTGGTTGCCAAAGGTCAAATCAGGCTCTACAGTATGAGGTTCTGCCCCTTTGCCCACAGAACCAGACTAGTGCTTCATGCCAAGGGGATCAAGCATGACACTGTCAACATTAATTTGAAAGACAAACCTGAGTGGTTCCTTAAGAAGAACCCTCTTGGCCTGGTTCCGACATTGGAGACTTCGAGTGGTCAGGTGATCTACGAGTCACCAATCACCTGTG…
>gnl|UG|Ssa#S35564766 EST_ssal_eve_8421 ssaleve thyroid Salmo salar cDNA Salmo salar cDNA clone ssal_eve_510_153_fwd 3', mRNA sequence /clone=ssal_eve_510_153_fwd /clone_end=5' /gb=EG851144 /gi=117519416 /ug=Ssa.560 /len=905
GGGGGACACACAGGGAAGTCAGTTACTCGACTTGTCAAATCTACACAGACTTTGAAAACCTAACAAAATAATACCAGAATAGAACGTTACTGAAGAAAATACCTTGTTAGAGACTGAATAATTGCTCATCTGCCATGGCCTCTGAAAAATGTTTTGCTAAAGGAAGCTCTGCTCCTGGCCTGGTTGCCAAAGGTCAAATCAGGCTCTACAGTATGAGGTTCTGCCCCTTTGCCCACAGAACCAGACTAGTGCTTCATGCCAAGGGGATCAAGCATGACACTGTCAACATTAATTTGAAAGACAAACCTGAGTGGTTCCTTAAGAAGAACCCTCTTGGCCTGGTTCCGACATTGGAGACTTCGAGTGGTCAGGTGATCTACGAGTCACCAATCACCTGTG…
>gnl|UG|Ssa#S35564767 EST_ssal_eve_8422 ssaleve thyroid Salmo salar cDNA Salmo salar cDNA clone ssal_eve_510_153_rev 5', mRNA sequence /clone=ssal_eve_510_153_rev /clone_end=3' /gb=EG851145 /gi=117519417 /ug=Ssa.560 /len=845
AGTTGTGCAGTCTTTATTACATAAAGATATTCATATAGTTTACATGTAAAAAACGCTGTGTGTGGACAATGCATAATTGAAATCAACCATAAGACATTCAAATAGTTCCATCAACATTTGTTATGCTCTATCATCACTTGTTCCAAACTACAATCATTCTACATTGTATTGTGTCCATTCAAAACACTGGTAATCAGACCATGTTCCATATGAAAAATAAACAGAAAATATTTTAACTTTGTAGACAGAAATAACCTTTCAGAAAAGTTTATGAGATGCACAACTGTATTGACATGTACATCTAATGCCCTAATAACCTTAGCAGGAATATAAAATGAGAGTAATTTAAAAATCAGGAAACTGGACGGCCAAGGGTTAAGTGCCACATATCTACAGGCC…
>gnl|UG|Ssa#S35564895 EST_ssal_eve_8538 ssaleve thyroid Salmo salar cDNA Salmo salar cDNA clone ssal_eve_510_212_rev 5', mRNA sequence /clone=ssal_eve_510_212_rev /clone_end=3' /gb=EG851273 /gi=117519545 /ug=Ssa.560 /len=798
GTAGTTGTGCAGTCTTTATTACATAAAGATATTCATATAGTTTACATGTAAAAAACGCTGTGTGTGGACAATGCATAATTGAAATCAACCATAAGACATTCAAATAGTTCCATCAACATTTGTTATGCTCTATCATCACTTGTTCCAAACTACAATCATTCTACATTGTATTGTGTCCATTCAAAACACTGGTAATCAGACCATGCTCCATATGAAAAATAAACAGAAAATATTTTAACTTTGTAGACAGAAATAACCTTTCAGAAAAGTTTATGAGATGCACAACTGTATTGACATGTACATCTAATGCCCTAATAACCTTAGCAGGAATATAAAATGAGAGTAATTTAAAAATCAGGAAACTGGACGGCCAAGGGTTAAGTGCCACATATCTACAGG…
>gnl|UG|Ssa#S35564896 EST_ssal_eve_8539 ssaleve thyroid Salmo salar cDNA Salmo salar cDNA clone ssal_eve_510_212_fwd 3', mRNA sequence /clone=ssal_eve_510_212_fwd /clone_end=5' /gb=EG851274 /gi=117519546 /ug=Ssa.560 /len=798
GGGGCAGAAGGCCCAACAGAAAATGATGCTGGAGAATTTCTCCAAGATAACACCATATTTCTACAAGATACCATTGGGGAAAAAAAATGGAGAAGACATTTCAGTGCTGGAAGCGGAGCTGAAAGAGAAATTTGTGAAATTGAATGAAGATCTAGTCAATAAGAAGTCCAAGTTCTTTGGTGGAAATGCAATCACGATGATCGATTACATGATGTGGCCGTGGTTTGAGAGGCTGGAGATCTTTGAGTTGAAGCACTGTCTGGATGGTACCCCTGAACTGAAGAAGTGGACAGAGCATATGTCCGAGGATCAAACTGTCAAAGCCACCATGTTCCCCACTGAGACCTACAAGGCATTTTACAAGACCTACGCAGATGGGAAACCCAATTATGACTATGG…
>gnl|UG|Ssa#S35578969 EST_ssal_eve_27004 ssaleve thyroid Salmo salar cDNA Salmo salar cDNA clone ssal_eve_536_276_rev 5', mRNA sequence /clone=ssal_eve_536_276_rev /clone_end=3' /gb=EG865347 /gi=117533902 /ug=Ssa.560 /len=735
ATAGTTGTGCAGTCTTTATTACATAAAGATATTCATATAGTTTACATGTAAAAAACGCTGTGTGTGGACAATGCATAATTGAAATCAACCATAAGACATTCAAATAGTTCCATCAACATTTGTTATGCTCTATCATCACTTGTTCCAAACTACAATCATTCTACATTGTATTGTGTCCATTCAAAACACTGGTAATCAGACCATGTTCCATATGAAAAATAAACAGAAAATATTTTAACTTTGTAGACAGAAATAACCTTTCAGAAAAGTTTATGAGATGCACAACTGTATTGACATGTACATCTAATGCCCTAATAACCTTAGCAGGAATATAAAATGAGAGTAATTTAAAAATCAGGAAACTGGACGGCCAAGGGTTAAGTGCCACATATCTACAGG…
>gnl|UG|Ssa#S35578970 EST_ssal_eve_27005 ssaleve thyroid Salmo salar cDNA Salmo salar cDNA clone ssal_eve_536_276_fwd 3', mRNA sequence /clone=ssal_eve_536_276_fwd /clone_end=5' /gb=EG865348 /gi=117533903 /ug=Ssa.560 /len=846
GGGGGACACACAGGGAAGTCAGTTACTCGACTTGTCAAATCTACACAGACTTCGAAAACCTAACAAAATAATACCAGAATAGAACGTTACTGAAGAAAATACCTTGTTAGAGACTGAATAATTGCTCATCTGCCATGGCCTCTGAAAAATGTTTTGCTAAAGGAAGCTCTGCTCCTGGCCTGGTTGCCAAAGGTCAAATCAGGCTCTACAGTATGAGGTTCTGCCCCTTTGCCCACAGAACCAGACTAGTGCTTCATGCCAAGGGGATCAAGCATGACACTGTCAACATTAATTTGAAAGACAAACCTGAGTGGTTCCTTAAGAAGAACCCTCTTGGCCTGGTTCCGACATTGGAGACTTCGAGTGGTCAGGTGATCTACGAGTCACCAATCACCTGTG…
>gnl|UG|Ssa#S35586382 EST_ssal_eve_33677 ssaleve thyroid Salmo salar cDNA Salmo salar cDNA clone ssal_eve_545_276_fwd 3', mRNA sequence /clone=ssal_eve_545_276_fwd /clone_end=5' /gb=EG872760 /gi=117541315 /ug=Ssa.560 /len=787
GGGGGGACACACACAGGGAGGTCAGTTACTCGACTTGTCAAATCTACACAGACTTTGAAAACCTAACAAAATAATACCAGAATAGAACGTTACTGAAGAAAATACCTTGTTAGAGACTGAATAATTGCTCATCTGCCATGGCCTCTGAAAAATGTTTTGCTAAAGGAAGCTCTGCTCCTGGCCTGGTTGCCAAAGGTCAAATCAGGCTCTACAGTATGAGGTTCTGCCCCTTTGCCCACAGAACCAGACTAGTGCTTCATGCCAAGGGGATCAAGCATGACACTGTCAACATTAATTTGAAAGACAAACCTGAGTGGTTCCTTAAGAAGAACCCTCTTGGCCTGGTTCCGACATTGGAGACTTCGAGTGGTCAGGTGATCTACGAGTCACCAATCACCT…
>gnl|UG|Ssa#S35586383 EST_ssal_eve_33678 ssaleve thyroid Salmo salar cDNA Salmo salar cDNA clone ssal_eve_545_276_rev 5', mRNA sequence /clone=ssal_eve_545_276_rev /clone_end=3' /gb=EG872761 /gi=117541316 /ug=Ssa.560 /len=656
ATAGTTGTGCAGTCTTTATTACATAAAGATATTCATATAGTTTACATGTAAAAAACGCTGTGTGTGGACAATGCATAATTGAAATCAACCATAAGACATTCAAATAGTTCCATCAACATTTGTTATGCTCTATCATCACTTGTTCCAAACTACAAGCATTCTACATTGTATTGTGTCCATTCAAAACACTGGTAATCAGACCATGTTCCATATGAAAAATAAACAGAAAATATTTTAACTTTGTAGACAGAAATAACCTTTCAGAAAAGTTTATGAGATGCACAACTGTATTGACATGTACATCTAATGCCCTAATAACCTTAGCAGGAATATAAAATGAGAGTAATTTAAAAATCAGGAAACTGGACGGCCAAGGGTTAAGTGCCACATATCTACAGG…
>gnl|UG|Ssa#S35586882 EST_ssal_eve_34126 ssaleve thyroid Salmo salar cDNA Salmo salar cDNA clone ssal_eve_546_132_rev 5', mRNA sequence /clone=ssal_eve_546_132_rev /clone_end=3' /gb=EG873260 /gi=117541815 /ug=Ssa.560 /len=651
ATAGTTGTGCAGTCTTTATTACATAAAGATATTCATATAGTTTACATGTAAAAAACGCTGTGTGTGGACAATGCATAATTGAAATCAACCATAAGACATTCAAATAGTTCCATCAACATTTGTTATGCTCTATCATCACTTGTTCCAAACTACAATCATTCTACATTGTATTGTGTCCATTCAAAACACTGGTAATCAGACCATGTTCCATATGAAAAATAAACAGAAAATATTTTAACTTTGTAGACAGAAATAACCTTTCAGAAAAGTTTATGAGATGCACAACTGTATTGACATGTACATCTAATGCCCTAATAACCTTAGCAGGAATATAAAATGAGAGTAATTTAAAAATCAGGAAACTGGACGGCCAAGGGTTAAGTGCCACATATCTACAGG…
>gnl|UG|Ssa#S35586883 EST_ssal_eve_34127 ssaleve thyroid Salmo salar cDNA Salmo salar cDNA clone ssal_eve_546_132_fwd 3', mRNA sequence /clone=ssal_eve_546_132_fwd /clone_end=5' /gb=EG873261 /gi=117541816 /ug=Ssa.560 /len=748
GGGGAGTTACTCGACTTGTCAAATCTACACAGACTTCGAAAACCTAACAAAATAATACCAGAATAGAACGTTACTGAAGAAAATACCTTGTTAGAGACTGAATAATTGCTCATCTGCCATGGCCTCTGAAAAATGTTTTGCTAAAGGAAGCTCTGCTCCTGGCCTGGTTGCCAAAGGTCAAATCAGGCTCTACAGTATGAGGTTCTGCCCCTTTGCCCACAGAACCAGACTAGTGCTTCATGCCAAGGGGATCAAGCATGACACTGTCAACATTAATTTGAAAGACAAACCTGAGTGGTTCCTTAAGAAGAACCCTCTTGGCCTGGTTCCGACATTGGAGACTTCGAGTGGTCAGGTGATCTACGAGTCACCAATCACCTGTGACTACCTGGATGAGGT…
>gnl|UG|Ssa#S35599698 EST_ssal_evf_42603 ssalevf mixed_tissue Salmo salar cDNA Salmo salar cDNA clone ssal_evf_556_360_rev 5', mRNA sequence /clone=ssal_evf_556_360_rev /clone_end=3' /gb=EG884116 /gi=117563140 /ug=Ssa.560 /len=663
ATAGTTGTGCAGTCTTTATTACATAAAGATATTCATATAGTTTACATGTAAAAAACGCTGTGTGTGGACAATGCATAATTGAAATCAACCATAAGACATTCAAATAGTTCCATCAACATTTGTTATGCTCTATCATCACTTGTTCCAAACTACAATCATTCTACATTGTATTGTGTCCATTCAAAACACTGGTAATCAGACCATGTTCCATATGAAAAATAAACAGAAAATATTTTAACTTTGTAGACAGAAATAACCTTTCAGAAAAGTTTATGAGATGCACAACTGTATTGACATGTACATCTAATGCCCTAATAACCTTAGCAGGAATATAAAATGAGAGTAATTTAAAAATCAGGAAACTGGACGGCCAAGGGTTAAGTGCCACATATCTACAGG…
>gnl|UG|Ssa#S35599699 EST_ssal_evf_42604 ssalevf mixed_tissue Salmo salar cDNA Salmo salar cDNA clone ssal_evf_556_360_fwd 3', mRNA sequence /clone=ssal_evf_556_360_fwd /clone_end=5' /gb=EG884117 /gi=117563141 /ug=Ssa.560 /len=850
GGGGGACACACAGGGAAGTCAGTTACTCGACTTGTCAAATCTACACAGACTTCGAAAACCTAACAAAATAATACCAGAATAGAACGTTACTGAAGAAAATACCTTGTTAGAGACTGAATAATTGCTCATCTGCCATGGCCTCTGAAAAATGTTTTGCTAAAGGAAGCTCTGCTCCTGGCCTGGTTGCCAAAGGTCAAATCAGGCTCTACAGTATGAGGTTCTGCCCCTTTGCCCACAGAACCAGACTAGTGCTTCATGCCAAGGGGATCAAGCATGACACTGTCAACATTAATTTGAAAGACAAACCTGAGTGGTTCCTTAAGAAGAACCCTCTTGGCCTGGTTCCGACATTGGAGACTTCGAGTGGTCAGGTGATCTACGAGTCACCAATCACCTGTG…
>gnl|UG|Ssa#S35600152 EST_ssal_evf_43014 ssalevf mixed_tissue Salmo salar cDNA Salmo salar cDNA clone ssal_evf_557_187_rev 5', mRNA sequence /clone=ssal_evf_557_187_rev /clone_end=3' /gb=EG884570 /gi=117563594 /ug=Ssa.560 /len=719
ATAGTTGTGCAGTCTTTATTACATAAAGATATTCATATAGTTTACATGTAAAAAACGCTGTGTGTGGACAATGCATAATTGAAATCAACCATAAGACATTCAAATAGTTCCATCAACATTTGTTATGCTCTATCATCACTTGTTCCAAACTACAATCATTCTACATTGTATTGTGTCCATTCAAAACACTGGTAATCAGACCATGTTCCATATGAAAAATAAACAGAAAATATTTTAACTTTGTAGACAGAAATAACCTTTCAGAAAAGTTTATGAGATGCACAACTGTATTGACATGTACATCTAATGCCCTAATAACCTTAGCAGGAATATAAAATGAGAGTAATTTAAAAATCAGGAAACTGGACGGCCAAGGGTTAAGTGCCACATATCTACAGG…
>gnl|UG|Ssa#S35600153 EST_ssal_evf_43015 ssalevf mixed_tissue Salmo salar cDNA Salmo salar cDNA clone ssal_evf_557_187_fwd 3', mRNA sequence /clone=ssal_evf_557_187_fwd /clone_end=5' /gb=EG884571 /gi=117563595 /ug=Ssa.560 /len=729
GGGGGACACACAGGGAAGTCAGTTACTCGACTTGTCAAATCTACACAGACTTCGAAAACCTAACAAAATAATACCAGAATAGAACGTTACTGAAGAAAATACCTTGTTAGAGACTGAATAATTGCTCATCTGCCATGGCCTCTGAAAAATGTTTTGCTAAAGGAAGCTCTGCTCCTGGCCTGGTTGCCAAAGGTCAAATCAGGCTCTACAGTATGAGGTTCTGCCCCTTTGCCCACAGAACCAGACTAGTGCTTCATGCCAAGGGGATCAAGCATGACACTGTCAACATTAATTTGAAAGACAAACCTGAGTGGTTCCTTAAGAAGAACCCTCTTGGCCTGGTTCCGACATTGGAGACTTCGAGTGGTCAGGTGATCTACGAGTCACCAATCACCTGTG…
>gnl|UG|Ssa#S35606702 EST_ssal_evf_48909 ssalevf mixed_tissue Salmo salar cDNA Salmo salar cDNA clone ssal_evf_565_165_fwd 3', mRNA sequence /clone=ssal_evf_565_165_fwd /clone_end=5' /gb=EG891120 /gi=117570144 /ug=Ssa.560 /len=714
GGGGGACACACAGGGAAGTCAGTTACTCGACTTGTCAAATCTACACAGACTTCGAAAACCTAACAAAATAATACCAGAATAGAACGTTACTGAAGAAAATACCTTGTTAGAGACTGAATAATTGCTCATCTGCCATGGCCTCTGAAAAATGTTTTGCTAAAGGAAGCTCTGCTCCTGGCCTGGTTGCCAAAGGTCAAATCAGGCTCTACAGTATGAGGTTCTGCCCCTTTGCCCACAGAACCAGACTAGTGCTTCATGCCAAGGGGATCAAGCATGACACTGTCAACATTAATTTGAAAGACAAACCTGAGTGGTTCCTTAAGAAGAACCCTCTTGGCCTGGTTCCGACATTGGAGACTTCGAGTGGTCAGGTGATCTACGAGTCACCAATCACCTGTG…
>gnl|UG|Ssa#S35606703 EST_ssal_evf_48910 ssalevf mixed_tissue Salmo salar cDNA Salmo salar cDNA clone ssal_evf_565_165_rev 5', mRNA sequence /clone=ssal_evf_565_165_rev /clone_end=3' /gb=EG891121 /gi=117570145 /ug=Ssa.560 /len=662
ATAGTTGTGCAGTCCTTATTACATAAAGATATTCATATAGTTTACATGTAAAAAACGCTGTGTGTGGACAATGCATAATTGAAATCAACCATAAGACATTCAAATAGTTCCATCAACATTTGTTATGCTCTATCATCACTTGTTCCAAACTACAATCATTCTACATTGTATTGTGTCCATTCAAAACACTGGTAATCAGACCATGTTCCATATGAAAAATAAACAGAAAATATTTTAACTTTGTAGACAGAAATAACCTTTCAGAAAAGTTTATGAGATGCACAACTGTATTGACATGTACATCTAATGCCCTAATAACCTTAGCAGGAATATAAAATGAGAGTAATTTAAAAATCAGGAAACTGGACGGCCAAGGGTTAAGTGCCACATATCTACAGG…
>gnl|UG|Ssa#S35659469 EST_ssal_evf_51669 ssalevf mixed_tissue Salmo salar cDNA Salmo salar cDNA clone ssal_evf_569_067_rev 5', mRNA sequence /clone=ssal_evf_569_067_rev /clone_end=3' /gb=EG894187 /gi=117821491 /ug=Ssa.560 /len=796
ATAGTTGTGCAGTCTTTATTACATAAAGATATTCATATAGTTTACATGTAAAAAACGCTGTGTGTGGACAATGCATAATTGAAATCAACCATAAGACATTCAAATAGTTCCATCAACATTTGTTATGCTCTATCATCACTTGTTCCAAACTACAATCATTCTACATTGTATTGTGTCCATTCAAAACACTGGTAATCAGACCATGTTCCATATGAAAAATAAACAGAAAATATTTTAACTTTGTAGACAGAAATAACCTTTCAGAAAAGTTTATGAGATGCACAACTGTATTGACATGTACATCTAATGCCCTAATAACCTTAGCAGGAATATAAAATGAGAGTAATTTAAAAATCAGGAAACTGGACGGCCAAGGGTTAAGTGCCACATATCTACAGG…
>gnl|UG|Ssa#S35659470 EST_ssal_evf_51670 ssalevf mixed_tissue Salmo salar cDNA Salmo salar cDNA clone ssal_evf_569_067_fwd 3', mRNA sequence /clone=ssal_evf_569_067_fwd /clone_end=5' /gb=EG894188 /gi=117821492 /ug=Ssa.560 /len=774
GGGGGACACACAGGGAAGTCAGTTACTCGACTTGTCAAATCTACACAGACTTTGAAAACCTAACAAAATAATACCAGAATAGAACGTTACTGAAGAAAATACCTTGTTAGAGACTGAATAATTGCTCATCTGCCATGGCCTCTGAAAAATGTTTTGCTAAAGGAAGCTCTGCTCCTGGCCTGGTTGCCAAAGGTCAAATCAGGCTCTACAGTATGAGGTTCCGCCCCTTTGCCCACAGAACCAGACTAGTGCTTCATGCCAAGGGGATCAAGCATGACACTGTCAACATTAATTTGAAAGACAAACCTGAGTGGTTCCTTAAGAAGAACCCTCTTGGCCTGGTTCCGACATTGGAGACTTCGAGTGGTCAGGTGATCTACGAGTCACCAATCACCTGTG…
>gnl|UG|Ssa#S35659975 EST_ssal_evf_52126 ssalevf mixed_tissue Salmo salar cDNA Salmo salar cDNA clone ssal_evf_569_300_rev 5', mRNA sequence /clone=ssal_evf_569_300_rev /clone_end=3' /gb=EG894693 /gi=117821997 /ug=Ssa.560 /len=827
ATAGTTGTGCAGTCTTTATTACATAAAGATATTCATATAGTTTACATGTAAAAAACGCTGTGTGTGGACAATGCATAATTGAAATCAACCATAAGACATTCAAATAGTTCCATCAACATTTGTTATGCTCTATCATCACTTGTTCCAAACTACAATCATTCTACATTGTATTGTGTCCATTCAAAACACTGGTAATCAGACCATGTTCCATATGAAAAATAAACAGAAAATATTTTAACTTTGTAGACAGAAATAACCTTTCAGAAAAGTTTATGAGATGCACAACTGTATTGACATGTACATCTAATGCCCTAATAACCTTAGCAGGAATATAAAATGAGAGTAATTTAAAAATCAGGAAACTGGACGGCCAAGGGTTAAGTGCCACATATCTACAGG…
>gnl|UG|Ssa#S35659977 EST_ssal_evf_52127 ssalevf mixed_tissue Salmo salar cDNA Salmo salar cDNA clone ssal_evf_569_300_fwd 3', mRNA sequence /clone=ssal_evf_569_300_fwd /clone_end=5' /gb=EG894695 /gi=117821999 /ug=Ssa.560 /len=825
GGGGGACACACAGGGAAGTCAGTTACTCGACTTGTCAAATCTACACAGACTTCGAAAACCTAACAAAATAATACCAGAATAGAACGTTACTGAGGAAAATACCTTGAGACTGAATAATTGCTCATCTGCCATGGCCTCTGAAAAATGTTTTGCTAAAGGAAGCTCTGCTCCTGGCCTGGTTGCCAAAGGTCAAATCAGGCTCTACAGTATGAGGTTCTGCCCCTTTGCCCACAGAACCAGACTAGTGCTTCATGCCAAGGGGATCAAGCATGACACTGTCAACATTAATTTGAAAGACAAACCTGAGTGGTTCCTTAAGAAGAACCCTCTTGGCCTGGTTCCGACATTGGAGACTTCGAGTGGTCAGGTGATCTACGAGTCACCAATCACCTGTGACTA…
>gnl|UG|Ssa#S35670574 EST_ssal_evf_7919 ssalevf mixed_tissue Salmo salar cDNA Salmo salar cDNA clone ssal_evf_508_354_rev 5', mRNA sequence /clone=ssal_evf_508_354_rev /clone_end=3' /gb=EG905292 /gi=117832596 /ug=Ssa.560 /len=718
GTAGTTGTGCAGTCTTTATTACATAAAGATATTCATATAGTTTACATGTAAAAAACGCTGTGTGTGGACAATGCATAATTGAAATCAACCATAAGACATTCAAATAGTTCCATCAACATTTGTTATGCTCTATCATCACTTGTTCCAAACTACAATCATTCTACATTGTATTGTGTCCATTCAAAACACTGGTAATCAAACCATGTTCCATATGAAAAATAAACAGAAAATATTTTAACTTTGTAGACAGAAATAACCTTTCAGAAAAGTTTATGAGATGCACAACTGTATTGACATGTACATCTAATGCCCTAATAACCTTAGCAGGAATATAAAATGAGAGTAATTTAAAAATCAGGAAACTGGACGGCCAAGGGTTAAGTGCCACATATCTACAGG…
>gnl|UG|Ssa#S35670575 EST_ssal_evf_7920 ssalevf mixed_tissue Salmo salar cDNA Salmo salar cDNA clone ssal_evf_508_354_fwd 3', mRNA sequence /clone=ssal_evf_508_354_fwd /clone_end=5' /gb=EG905293 /gi=117832597 /ug=Ssa.560 /len=779
GGGGGAGGGAAGTCAGTTACTCGACTTGTCAAATCTACACAGACTTCGAAAACCTAACAAAATAATACCAGAATAGAACGTTACTGAAGAAAATACCTTGAGACTGAATAATTGCTCATCTGCCATGGCCTCTGAAAAATGTTTTGCTAAAGGAAGCTCTGCTCCTGGCCTGGTTGCCAAAGGTCAAATCAGGCTCTACGGTATGAGGTTCTGCCCCTTTGCCCACAGAACCAGACTAGTGCTTCATGCCAAGGGGATCAAGCATGACACTGTCAACATTAATTTGAAAGACAAACCTGAGTGGTTCCTTAAGAAGAACCCTCTTGGCCTGGTTCCGACATTGGAGACTTCGAGTGGTCAGGTGATCTACGAGTCACCAATCACCTGTGACTACCTGGA…
>gnl|UG|Ssa#S35670935 EST_ssal_evf_53609 ssalevf mixed_tissue Salmo salar cDNA Salmo salar cDNA clone ssal_evf_571_318_rev 5', mRNA sequence /clone=ssal_evf_571_318_rev /clone_end=3' /gb=EG905653 /gi=117832957 /ug=Ssa.560 /len=722
ATAGTTGGGCAGTCTTTATTACATAAAGATATTCATATAGTTTACATGTAAAAAACGCTGTGTGTGGACAATGCATAATTGAAATCAACCATAAAACATTCAAATAGTTCCATCAACATTTGTTATGCTCTATCATCACTTGTTCCAAACTACAATCATTCTACATTGTATTGTGTCCATTCAAAACACTGGTAATCAGGCCATGTTCCATATGAAAAATAAACAGAAAATATTTTAACTTTGTAGACAGAAATAACCTTTCAAAAAAGTTTATGAAATGCACAACTGCATTGACATGTACATCTAATGCCCTAATAACCTTAGCAGGAATATAAAATGAGAGTAATTTAAAAATCAGGAAACTGGACGGCCAAGGGTTAAGTGCCACATATCTACAGG…
>gnl|UG|Ssa#S35670946 EST_ssal_evf_53610 ssalevf mixed_tissue Salmo salar cDNA Salmo salar cDNA clone ssal_evf_571_318_fwd 3', mRNA sequence /clone=ssal_evf_571_318_fwd /clone_end=5' /gb=EG905664 /gi=117832968 /ug=Ssa.560 /len=789
GGGGGACACACAGGGAAGTCAGTTACTCGACTTGTCAAATCTACACAGACTTTGAAAACCTAACAAAATAATACCAGAATAGAACGTTACTGAAGAAAATACCTTGTTAGAGACTGAATAATTGCTCATCTGCCATGGCCTCTGAAAAATGTTTTGCTAAAGGAAGCTCTGCTCCTGGCCTGGTTGCCAAAGGTCAAATCAGGCTCTATAGTATGAGGTTCTGCCCCTTTGCCCACAGAACCAGACTAGTGCTTCATGCCAAGGGGATCAAGCATGACACTGTCAACATTAATTTGAAAGACAAACCTGAGTGGTTCCTTAAGAAGAACCCTCTTGGCCCGGTTCCGACATTGGAGACTTCGAGTGGTCAGGTGATCTACGAGTCACCAATCACCTGTG…
>gnl|UG|Ssa#S35672669 EST_ssal_evf_9805 ssalevf mixed_tissue Salmo salar cDNA Salmo salar cDNA clone ssal_evf_511_183_rev 5', mRNA sequence /clone=ssal_evf_511_183_rev /clone_end=3' /gb=EG907387 /gi=117834691 /ug=Ssa.560 /len=785
AGCATTGCTGCATGTTGCAGTGTTTATTCATAAATCTTGAAGGCAGTCTTGGCAATTTGTATGATATCTAAATCACAACGCAAGTAATTAAGTCTACGTGACATCACAGATTTAGCTACTTGACAGGCAAGACAGTGGCATTCGTAATTCCACAAAGCGATTATGTTATTCCACAGTAGTACTCCACCCTCTATTCACAGACATGTCCAGGTACAGTATAGGTTCATGTCAGGACTAGTGGTGAAAAGAAAATAATGGAGATGACTATCATATAAACGATTTAACTTCCAGATTTCAGCACACCAATATAAAAATATCAGATTATAGTTGTGCAGTCTTTATTACATAAAGATATTCATATAGTTTACATGTAAAAAAACGCTGTGTGTGGACAATGCA…
>gnl|UG|Ssa#S35672670 EST_ssal_evf_9806 ssalevf mixed_tissue Salmo salar cDNA Salmo salar cDNA clone ssal_evf_511_183_fwd 3', mRNA sequence /clone=ssal_evf_511_183_fwd /clone_end=5' /gb=EG907388 /gi=117834692 /ug=Ssa.560 /len=746
GGGGGACACACAGGGAAGTCAGTTACTCGACTTGTCAAATCTACACAGACTTTGAAAACCTAACAAAATAATACCAGAATAGAACGTTACTGAAGAAAATACCTTGTTAGAGACTGAATAATTGCTCATCTGCCATGGCCTCTGAAAAATGTTTTGCTAAAGGAAGCTCTGCTCCTGGCCTGGTTGCCAAAGGTCAAATCAGGCTCTACAGTATGAGGTTCTGCCCCTTTGCCCACAGAACCAGACTAGTGCTTCATGCCAAGGGGATCAAGCATGACACTGTCAACATTAATTTGAAAGACAAACCTGAGTGGTTCCTTAAGAAGAACCCTCTTGGCCTGGTTCCGACATTGGAGACTTCGAGTGGTCAGGTGATCTACGAGTCACCAATCACCTGTG…
>gnl|UG|Ssa#S35678049 EST_ssal_evf_14648 ssalevf mixed_tissue Salmo salar cDNA Salmo salar cDNA clone ssal_evf_518_042_rev 5', mRNA sequence /clone=ssal_evf_518_042_rev /clone_end=3' /gb=EG912767 /gi=117840071 /ug=Ssa.560 /len=842
ATAGTTGTGCAGTCTTTATTACATAAAGATATTCATATAGTTTACATGTAAAAAACGCTGTGTGTGGACAATGCATAATTGAAATCAACCATAAGACATTCAAATAGTTCCATCAACATTTGTTATGCTCTATCATCACTTGTTCCAAACTACAATCATTCTACATTGTATTGTGTCCATTCAAAACACTGGTAATCAGACCATGTTCCATATGAAAAATAAACAGAAAATATTTTAACTTTGTAGACAGAAATAACCTTTCAGAAAAGTTTATGAGATGCACAACTGTATTGACATGTACATCTAATGCCCTAATAACCTTAGCAGGAATATAAAATGAGAGTAATTTAAAAATCAGGAAACTGGACGGCCAAGGGTTAAGTGCCACATATCTACAGG…
>gnl|UG|Ssa#S35678050 EST_ssal_evf_14649 ssalevf mixed_tissue Salmo salar cDNA Salmo salar cDNA clone ssal_evf_518_042_fwd 3', mRNA sequence /clone=ssal_evf_518_042_fwd /clone_end=5' /gb=EG912768 /gi=117840072 /ug=Ssa.560 /len=873
GGGGGAGAGGCAGAAACGAGTTCTAAATTCGACACACACAGGGAAGTCAGTTACTCGACTTGTCAAATCTACACAGACTTTGAAAACCTAACAAAATAATACCAGAATAGAACGTTACTGAAGAAAATACCTTGTTAGAGACTGAATAATTGCTCATCTGCCATGGCCTCTGAAAAATGTTTTGCTAAAGGAAGCTCTGCTCCTGGCCTGGTTGCCAAAGGTCAAATCAGGCTCTACAGTATGAGGTTCTGCCCCTTTGCCCACAGAACCAGACTAGTGCTTCATGCCAAGGGGATCAAGCATGACACTGTCAACATTAATTTGAAAGACAAACCTGAGTGGTTCCTTAAGAAGAACCCTCTTGGCCTGGTTCCGACATTGGAGACTTCGAGTGGTCAG…
>gnl|UG|Ssa#S35680469 EST_ssal_evf_54564 ssalevf mixed_tissue Salmo salar cDNA Salmo salar cDNA clone ssal_evf_573_049_fwd 3', mRNA sequence /clone=ssal_evf_573_049_fwd /clone_end=5' /gb=EG915187 /gi=117842491 /ug=Ssa.560 /len=452
GTGGACACACAGGGAAGTCAGTTACTCGACTTGTCAAATCTACACAGACTTTGAAAACCTAACAAAATAATACCAGAATAGAACGTTACTGAAGAAAATACCTTGTTAGAGACTGAATAATTGCTCATCTGCCATGGCCTCTGAAAAATGTTTTGCTAAAGGAAGCTCTGCTCCTGGCCTGGTTGCCAAAGGTCAAATCAGGCTCTACAGTATGAGGTTCTGCCCCTTTGCCCACAGAACCAGACTAGTGCTTCATGCCAAGGGGATCAAGCATGACACTGTCAACATTAATTTGAAAGACAAACCTGAGTGGTTCCTTAAGAAGAACCCTCTTGGCCTGGTTCCGACATTGGAGACTTCGAGTGGTCAGGTGATCTACGAGTCACCAATCACCTGTGA…
>gnl|UG|Ssa#S35680470 EST_ssal_evf_54565 ssalevf mixed_tissue Salmo salar cDNA Salmo salar cDNA clone ssal_evf_573_049_rev 5', mRNA sequence /clone=ssal_evf_573_049_rev /clone_end=3' /gb=EG915188 /gi=117842492 /ug=Ssa.560 /len=375
AACTTCCAGATTTCAGCACACCAATATAAAAATATCAGATTATAGTTGTGCAGTCTTTATTACATAAAGATATTCATATAGTTTACATGTAAAAAACGCTGTGTGTGGACAATGCATAATTGAAATCAACCATAAGACATTCAAATAGTTCCATCAACATTTGTTATGCTCTATCATCACTTGTTCCAAACTACAATCATTCTACATTGTATTGTGTCCATTCAAAACACTGGTAATCAGACCATGTTCCATATGAAAAATAAACAGAAAATATTTTAACTTTGTAGACAGAAATAACCTTTCAGAAAAGTTTATGAGATGCACAACTGTATTGACATGTACATCTAATGCCCTTATAACCTTATCAGGAATATA
>gnl|UG|Ssa#S35687217 EST_ssal_evf_1098 ssalevf mixed_tissue Salmo salar cDNA Salmo salar cDNA clone ssal_evf_005_223_rev 5', mRNA sequence /clone=ssal_evf_005_223_rev /clone_end=3' /gb=EG921935 /gi=117849239 /ug=Ssa.560 /len=600
ATAGATGTGCAGTCTTTATTACATAAAGATATTCATATAGTTTACATGTAAAAAACGCTGTGTGTGGACAATGCATAATTGAAATCAACCATAAGACATTCAAATAGTTCCATCAACATTTGTTATGCTCTATCATCACTTGTTCCAAACTACAATCATTCTACATTGTATTGTGTCCATTCAAAACACTGGTAATCAGACCATGTTCCATATGAAAAATAAACAGAAAATATTTTAACTTTGTAGACAGAAATAACCTTTCAGAAAAGTTTATGAGATGCACAACTGTATTGACATGTACATCTAATGCCCTAATAACCTTAGCAGGAATATAAAATGAGAGTAATTTAAAAATCAGGAAACTGGACGGCCAAAGGTTAAGTGCCACATATCTACAGG…
>gnl|UG|Ssa#S35687218 EST_ssal_evf_1099 ssalevf mixed_tissue Salmo salar cDNA Salmo salar cDNA clone ssal_evf_005_223_fwd 3', mRNA sequence /clone=ssal_evf_005_223_fwd /clone_end=5' /gb=EG921936 /gi=117849240 /ug=Ssa.560 /len=604
GGGGGACACACAGGGAAGTCAGTTACTCGACTTGTCAAATCTATACAGACTTTGAAAACCTAACAAAATAATACCAGAATAGAACGTTACTGAAGAAAATACCTTGTTAGAGACTGAATAATTGCTCATCTGCCATGGCCTCTGAAAAATGTTTTGCTAAAGGAAGCTCTGCTCCTGGCCTGGTTGCCAAAGGTCAAATCAGGCTCTACAGTATGAGGTTCTGCCCCTTTGCCCACAGAACCAGACTAGTGCTTCATGCCAAGGGGATCAAGCATGACACTGTCAACATTAATTTGAAAGACAAACCTGAGTGGTTCCTTAAGAAGAACCCCCTTGGCCTGGTTCCGACATTGGAGACTTCGAGTGGTCAGGTGATCTACGAGTCACCAATCACCTGTG…
>gnl|UG|Ssa#S35687259 EST_ssal_evf_1135 ssalevf mixed_tissue Salmo salar cDNA Salmo salar cDNA clone ssal_evf_005_242_rev 5', mRNA sequence /clone=ssal_evf_005_242_rev /clone_end=3' /gb=EG921977 /gi=117849281 /ug=Ssa.560 /len=560
CAGATTATAGTTGTGCAGTCTTTATTACATAAAGATATTCATATAGTTTACATGTAAAAAACGCTGTGTGTGGACAATGCATAATTGAAATCAACCATAAGACATTCAAATAGTTCCATCAACATTTGTTATACTCTATCATCACTTGTTCCAAACTACAATCATTCTACATTGTATTGTGTCCATTCAAAACACTGGTAATCAGACCATGTTCCATATGAAAAATAAACAGAAAATATTTTAACTTTGTAGACAGAAATAACCTTTCAGAAAAGTTTATGAGATGCACAACTGTATTGACATGTACATCTAATGCCCTAATAACCTTAGCAGGAATATAAAATGAGAGTAATTTAAAAATCAGGAAACTGGACGGCCAAGGGTTAAGTGCCACATATC…
>gnl|UG|Ssa#S35687260 EST_ssal_evf_1136 ssalevf mixed_tissue Salmo salar cDNA Salmo salar cDNA clone ssal_evf_005_242_fwd 3', mRNA sequence /clone=ssal_evf_005_242_fwd /clone_end=5' /gb=EG921978 /gi=117849282 /ug=Ssa.560 /len=532
GGGGGGACACACAGGGAAGTCAGTTACTCGACTTGTCAAATCTACACAGACTTTGAAAACCTAACAAAATAATACCAGAATAGAACGTTACTGAAGAAAATACCTTGTTAGAGACTGAATAATTGCTCATCTGCCATGGCCTCTGAAAAATGTTTTGCTAAAGGAAGCTCTGCTCCTGGCCTGGTTGCCAAAGGTCAAATCAGGCTCTACAGTATGAGGTTCTGCCCCTTTGCCCACAGAACCAGACTAGTGCTTCATGCCAAGGGGATCAAGCATGACACTGTCAACATTAATTTGAAAGACAAACCTGAGTGGTTCCTTAAGAAGAACCCTCTTGGCCTGGTTCCGACATTGGAGACTTCGAGTGGTCAGGTGATCTACGAGTCACCAATCACCTGT…
>gnl|UG|Ssa#S35690286 EST_ssal_evf_27661 ssalevf mixed_tissue Salmo salar cDNA Salmo salar cDNA clone ssal_evf_536_259_rev 5', mRNA sequence /clone=ssal_evf_536_259_rev /clone_end=3' /gb=EG925004 /gi=117852308 /ug=Ssa.560 /len=820
ATAGTTGTGCAGTCTTTATTACATAAAGATATTCATATAGTTTACATGTAAAAAACGCTGTGTGTGGACAATGCATAATTGAAATCAACCATAAGACATTCAAATAGTTCCATCAACATTTGTTATGCTCTATCATCACTTGTTCCAAACTACAATCATTCTACATTGTATTGTGTCCATTCAAAACACTGGTAATCAGACCATGTTCCATATGAAAAATAAACAGAAAATATTTTAACTTTGTAGACAGAAATAACCTTTCAGAAAAGTTTATGAGATGCACAACTGTATTGACATGTACATCTAATGCCCTAATAACCTTAGCAGGAATATAAAATGAGAGTAATTTAAAAATCAGGAAACTGGACGGCCAAGGGTTAAGTGCCACATATCTACAGG…
>gnl|UG|Ssa#S35690287 EST_ssal_evf_27662 ssalevf mixed_tissue Salmo salar cDNA Salmo salar cDNA clone ssal_evf_536_259_fwd 3', mRNA sequence /clone=ssal_evf_536_259_fwd /clone_end=5' /gb=EG925005 /gi=117852309 /ug=Ssa.560 /len=766
GGGGGACACACAGGGAAGTCAGTTACTCGACTTGTCAAATCTACACAGACTTTGAAAACCTAACAAAATAATACCAGAATAGAACGTTACTGAAGAAAATACCTTGTTAGAGACTGAATAATTGCTCATCTGCCATGGCCTCTGAAAAATGTTTTGCTAAAGGAAGCTCTGCTCCTGGCCTGGTTGCCAAAGGTCAAATCAGGCTCTACAGTATGAGGTTCTGCCCCTTTGCCCACAGAACCAGACTAGTGCTTCATGCCAAGGGGATCAAGCATGACACTGTCAACATTAATTTGAAAGACAAACCTGAGTGGTTCCTTAAGAAGAACCCTCTTGGCCTGGTTCCGACATTGGAGACTTCGAGTGGTCAGGTGATCTACGAGTCACCAATCACCTGTG…
>gnl|UG|Ssa#S35691384 EST_ssal_evf_28649 ssalevf mixed_tissue Salmo salar cDNA Salmo salar cDNA clone ssal_evf_537_380_fwd 3', mRNA sequence /clone=ssal_evf_537_380_fwd /clone_end=5' /gb=EG926102 /gi=117853406 /ug=Ssa.560 /len=800
GGGGGACACACAGGGAAGTCAGTTACTCGACTTGTCAAATCTACACAGACTTTGAAAACCTAACAAAATAATACCAGAATAGAACGTTACTGAAGAAAATACCTTGTTAGAGACTGAATAATTGCTCATCTGCCATGGCCTCTGAAAAATGTTTTGCTAAAGGAAGCTCTGCTCCTGGCCTGGTTGCCAAAGGTCAAATCAGGCTCTACAGTATGAGGTTCTGCCCCTTTGCCCACAGAACCAGACTAGTGCTTCATGCCAAGGGGATCAAGCATGACACTGTCAACATTAATTTGAAAGACAAACCTGAGTGGTTCCTTAAGAAGAACCCTCTTGGCCTGGTTCCGACATTGGAGACTTCGAGTGGTCAGGTGATCTACGAGTCACCAATCACCTGTG…
>gnl|UG|Ssa#S35691385 EST_ssal_evf_28650 ssalevf mixed_tissue Salmo salar cDNA Salmo salar cDNA clone ssal_evf_537_380_rev 5', mRNA sequence /clone=ssal_evf_537_380_rev /clone_end=3' /gb=EG926103 /gi=117853407 /ug=Ssa.560 /len=745
ATAGTTGTGCAGTCTTTATTACATAAAGATATTCATATAGTTTACATGTAAAAAACGCTGTGTGTGGACAATGCATAATTGAAATCAACCATAAGACATTCAAATAGTTCCATCAACATTTGTTATGCTCTATCATCACTTGTTCCAAACTACAATCATTCTACATTGTATTGTGTCCATTCAAAACACTGGTAATCAGACCATGTTCCATATGAAAAATAAACAGAAAATATTTTAACTTTGTAGACAGAAATAACCTTTCAGAAAAGTTTATGAGATGCACAACTGTATTGACATGTACATCTAATGCCCTAATAACCTTAGCAGGAATATAAAATGAGAGTAATTTAAAAATCAGGAAACTGGACGGCCAAGGGTTAAGTGCCACATATCTACAGG…
>gnl|UG|Ssa#S35697262 EST_ssal_evf_33939 ssalevf mixed_tissue Salmo salar cDNA Salmo salar cDNA clone ssal_evf_545_052_fwd 3', mRNA sequence /clone=ssal_evf_545_052_fwd /clone_end=5' /gb=EG931980 /gi=117859284 /ug=Ssa.560 /len=881
GGGGGACACACAGGGAAGTCAGTTACTCGACTTGTCAAATCTACACAGACTTCGAAAACCTAACAAAATAATACCAGAATAGAACGTTACTGAAGAAAATACCTTGTTAGAGACTGAATAATTGCTCATCTGCCATGGCCACTGAAAAATGTTTTGCTAAAGGAAGCTCTGCTCCTGGCCTGGTTGCCAAAGGTCAAATCAGGCTCTACAGTATGAGGTTCTGCCCCTTTGCCCACAGAACCAGACTAGTGCTTCATGCCAAGGGGATCAAGCATGACACTGTCAACATTAATTTGAAAGACAAACCTGAGTGGTTCCTTAAGAAGAACCCTCTTGGCCTGGTTCCGACATTGGAGACTTCGAGTGGTCAGGTGATCTACGAGTCACCAATCACCTGTG…
>gnl|UG|Ssa#S35697263 EST_ssal_evf_33940 ssalevf mixed_tissue Salmo salar cDNA Salmo salar cDNA clone ssal_evf_545_052_rev 5', mRNA sequence /clone=ssal_evf_545_052_rev /clone_end=3' /gb=EG931981 /gi=117859285 /ug=Ssa.560 /len=746
ATAGTTGTGCAGTCTTTATTACATAAAGATATTCATATAGTTTACATGTAAAAAACGCTGTGTGTGGACAATGCATAATTGAAATCAACCATAAGACATTCAAATAGTTCCATCAACATTTGTTATGCTCTATCATCACTTGTTCCAAACTACAATCATTCTACATTGTATTGTGTCCATTCAAAACACTGGTAATCAGACCATGTTCCATATGAAAAATAAACAGAAAATATTTTAACTTTGTAGACAGAAATAACCTTTCAGAAAAGTTTATGAGATGCACAACTGTATTGACATGTACATCTAATGCCCTAATAACCTTAGCAGGAATATAAAATGAGAGTAATTTAAAAATCAGGAAACTGGACGGCCAAGGGTTAAGTGCCACATATCTACAGA…
>gnl|UG|Ssa#S35699203 EST_ssal_evf_35687 ssalevf mixed_tissue Salmo salar cDNA Salmo salar cDNA clone ssal_evf_547_197_fwd 3', mRNA sequence /clone=ssal_evf_547_197_fwd /clone_end=5' /gb=EG933921 /gi=117861225 /ug=Ssa.560 /len=727
GGGGGAGTTCTAAATTCGACACACACAGGGAAGTCAGTTACTCGACTTGTCAAATCTACACAGACTTCGAAAACCTAACAAAATAATACCAGAATAGAACGTTACTGAAGAAAATACCTTGTTAGAGACTGAATAATTGCTCATCTGCCATGGCCTCTGAAAAATGTTTTGCTAAAGGAAGCTCTGCTCCTGGCCTGGTTGCCAAAGGTCAAATCAGGCTCTACAGTATGAGGTTCTGCCCCTTTGCCCACAGAACCAGACTAGTGCTTCATGCCAAGGGGATCAAGCATGACACTGTCAACATTAATTTGAAAGACAAACCTGAGTGGTTCCTTAAGAAGAACCCTCTTGGCCTGGTTCCGACATTGGAGACTTCGAGTGGTCAGGTGATCTACGAGT…
>gnl|UG|Ssa#S35699204 EST_ssal_evf_35688 ssalevf mixed_tissue Salmo salar cDNA Salmo salar cDNA clone ssal_evf_547_197_rev 5', mRNA sequence /clone=ssal_evf_547_197_rev /clone_end=3' /gb=EG933922 /gi=117861226 /ug=Ssa.560 /len=515
ATAGTTGTGCAGTCTTTATTACATAAAGATATTCATATAGTTTACATGTAAAAAACGCTGTGTGTGGACAATGCATAATTGAAATCAACCATAAGACATTCAAATAGTTCCATCAACATTTGTTATGCTCTATCACCACTTGTTCCAAACTACAATCATTCTACATTGTATTGGGTCCATTCAAAACACTGGTAATCAAACCATGTTCCATATGAAAAATAAACAGAAAATATTTTAACTTTGTAGACAGAAATAACCTTTCAAAAAAGTTTATGAAATGCACAACTGTATTGACATGTACATCTAATGCCCTAATAACCTTAGCAGGAATATAAAATGAGAGTAATTTAAAAATCAGGAAACTGGACGGCCAAGGGTTAAGCGCCACATATCTACAGG…
>gnl|UG|Ssa#S35701263 EST_ssal_evf_19951 ssalevf mixed_tissue Salmo salar cDNA Salmo salar cDNA clone ssal_evf_525_085_rev 5', mRNA sequence /clone=ssal_evf_525_085_rev /clone_end=3' /gb=EG935981 /gi=117863285 /ug=Ssa.560 /len=773
CAGATTATAGTTGTGCAGTCTTTATTACATAAAGATATTCATATAGTTTACATGTAAAAAACGCTGTGTGTGGACAATGCATAATTGAAATCAACCATAAGACATTCAAATAGTTCCATCAACATTTGTTATGCTCTATCATCACTTGTTCCAAACTACAATCATTCTACATTGTATTGTGTCCATTCAAAACACTGGTAATCAGACCATGTTCCATATGAAAAATAAACAGAAAATATTTTAACTTTGTAGACAGAAATAACCTTTCAGAAAAGTTTATGAGATGCACAACTGTATTGACATGTACATCTAATGCCCTAATAACCTTAGCAGGAATATAAAATGAGAGTAATTTAAAAATCAGGAAACTGGACGGCCAAGGGTTAAGTGCCACATATC…
>gnl|UG|Ssa#S35701264 EST_ssal_evf_19952 ssalevf mixed_tissue Salmo salar cDNA Salmo salar cDNA clone ssal_evf_525_085_fwd 3', mRNA sequence /clone=ssal_evf_525_085_fwd /clone_end=5' /gb=EG935982 /gi=117863286 /ug=Ssa.560 /len=840
GGGGGACACACAGGGAAGTCAGTTACTCGACTTGTCAAATCTACACAGACTTCGAAAACCTAACAAAATAATACCAGAATAGAACGTTACTGAAGAAAATACCTTGTTAGAGACTGAATAATTGCTCATCTGCCATGGCCTCTGAAAAATGTTTTGCTAAAGGAAGCTCTGCTCCTGGCCTGGTTGCCAAAGGTCAAATCAGGCTCTACAGTATGAGGTTCTGCCCCTTTGCCCACAGAACCAGACTAGTGCTTCATGCCAAGGGGATCAAGCATGACACTGCCAACATTAATTTGAAAGACAAACCTGAGTGGTTCCTTAAGAAGAACCCTCTTGGCCTGGTTCCGACATTGGAGACTTCGAGTGGTCAGGTGATCTACGAGTCACCAATCACCTGTG…
>gnl|UG|Ssa#S36152666 GMO7-F165 Atlantic salmon distal intestine SSH II Salmo salar cDNA clone GMO7-F165 similar to omega class glutathione-S-transferase, mRNA sequence /clone=GMO7-F165 /gb=EB174309 /gi=120476306 /ug=Ssa.560 /len=586
TCGAGCGGCCGCCCGGGCAGGTACGCGGGGACACACAGGGAAGTCAGTTACTCGACTTGTCAAATCTACACAGACTTTGAAAACCTAACAAAATAATACCAGAATAGAACGTTACTGAAGAAAATACCTTGTTAGAGACTGAATAATTGCTCATCTGCCATGGCCTCTGAAAAATGTTTTGCTAAAGGAAGCTCTGCTCCTGGCCTGGTTGCCAAAGGTCAAATCAGGCTCTACAGTATGAGGTTCTGCCCCTTTGCCCACAGAACCAGACTAGTGCTTCATGCCAAGGGGATCAAGCATGACACTGTCAACATTAATTTGAAAGACAAACCTGAGTGGTTCCTTAAGAAGAACCCTCTTGGCCTGGTTCCGACATTGGAGACTTCGAGTGGTCAGGTG…
>gnl|UG|Ssa#S47726628 Salmo salar clone ssal-eve-555-281 Glutathione transferase omega-1 putative mRNA, complete cds /cds=p(130,849) /gb=BT049799 /gi=209737461 /ug=Ssa.560 /len=1282
ACACACAGGGAAGTCAGTTACTCGACTTGTCAAATCTACACAGACTTTGAAAACCTAACAAAATAATACCAGAATAGAACGTTACTGAAGAAAATACCTTGTTAGAGACTGAATAATTGCTCATCTGCCATGGCCTCTGAAAAATGTTTTGCTAAAGGAAGCTCTGCTCCTGGCCTGGTTGCCAAAGGTCAAATCAGGCTCTACAGTATGAGGTTCTGCCCCTTTGCCCACAGAACCAGACTAGTGCTTCATGCCAAGGGGATCAAGCATGACACTGTCAACATTAATTTGAAAGACAAACCTGAGTGGTTCCTTAAGAAGAACCCTCTTGGCCTGGTTCCGACATTGGAGACTTCGAGTGGTCAGGTGATCTACGAGTCACCAATCACCTGTGACTAC…
>gnl|UG|Ssa#S47727026 Salmo salar clone ssal-evf-569-300 Glutathione transferase omega-1 putative mRNA, complete cds /cds=p(131,850) /gb=BT049401 /gi=209736665 /ug=Ssa.560 /len=1242
GGGGGACACACAGGGAAGTCAGTTACTCGACTTGTCAAATCTACACAGACTTCGAAAACCTAACAAAATAATACCAGAATAGAACGTTACTGAGGAAAATACCTTGAGACTGAATAATTGCTCATCTGCCATGGCCTCTGAAAAATGTTTTGCTAAAGGAAGCTCTGCTCCTGGCCTGGTTGCCAAAGGTCAAATCAGGCTCTACAGTATGAGGTTCTGCCCCTTTGCCCACAGAACCAGACTAGTGCTTCATGCCAAGGGGATCAAGCATGACACTGTCAACATTAATTTGAAAGACAAACCTGAGTGGTTCCTTAAGAAGAACCCTCTTGGCCTGGTTCCGACATTGGAGACTTCGAGTGGTCAGGTGATCTACGAGTCACCAATCACCTGTGACTA…
>gnl|UG|Ssa#S47728570 Salmo salar clone ssal-rgb2-629-102 Glutathione transferase omega-1 putative mRNA, complete cds /cds=p(147,866) /gb=BT047857 /gi=209733577 /ug=Ssa.560 /len=1258
CGAGTTCTAAATTCGACACACACAGGGAAGTCAGTTACTCGACTTGTCAAATCTACACAGACTTCGAAAACCTAACAAAATAATACCAGAATAGAACGTTACTGAAGAAAATACCTTGTTAGAGACTGAATAATTGCTCATCTGCCATGGCCTCTGAAAAATGTTTTGCTAAAGGAAGCTCTGCTCCTGGCCTGGTTGCCAAAGGTCAAATCAGGCTCTACAGTATGAGGTTCTGCCCCTTTGCCCACAGAACCAGACTAGTGCTTCATGCCAAGGGGATCAAGCATGACACTGTCAACATTAATTTGAAAGACAAACCTGAGTGGTTCCTTAAGAAGAACCCTCTTGGCCTGGTTCCGACATTGGAGACTTCGAGTGGTCAGGTGATCTACGAGTCAC…
>gnl|UG|Ssa#S47728693 Salmo salar clone ssal-evf-536-259 Glutathione transferase omega-1 putative mRNA, complete cds /cds=p(135,551) /gb=BT047734 /gi=209733331 /ug=Ssa.560 /len=1202
GGGGGACACACAGGGAAGTCAGTTACTCGACTTGTCAAATCTACACAGACTTTGAAAACCTAACAAAATAATACCAGAATAGAACGTTACTGAAGAAAATACCTTGTTAGAGACTGAATAATTGCTCATCTGCCATGGCCTCTGAAAAATGTTTTGCTAAAGGAAGCTCTGCTCCTGGCCTGGTTGCCAAAGGTCAAATCAGGCTCTACAGTATGAGGTTCCGCCCCTTTGCCCACAGAACCAGACTAGTGCTTCATGCCAAGGGGATCAAGCATGACACTGTCAACATTAATTTGAAAGACAAACCTGAGTGGTTCCTTAAGAAGAACCCTCTTGGCCTGGTTCCGACATTGGAGACTTCGAGTGGTCAGGTGATCTACGAGTCACCAATCACCTGTG…
>gnl|UG|Ssa#S47729076 Salmo salar clone ssal-eve-559-215 Glutathione transferase omega-1 putative mRNA, complete cds /cds=p(130,849) /gb=BT047351 /gi=209732565 /ug=Ssa.560 /len=1239
ACACACAGGGAAGTCAGTTACTCGACTTGTCAAATCTACACAGACTTCGAAAACCTAACAAAATAATACCAGAATAGAACGTTACTGAAGAAAATACCTTGTTAGAGACTGAATAATTGCTCATCTGCCATGGCCTCTGAAAAATGTTTTGCTAAAGGAAGCTCTGCTCCTGGCCTGGTTGCCAAAGGTCAAATCAGGCTCTACAGTATGAGGTTCTGCCCCTTTGCCCACAGAACCAGACTAGTGCTTCATGCCAAGGGGGTCAAGCATGACACTGTCAACATTAATTTGAAAGACAAACCTGAGTGGTTCCTTAAGAAGAACCCTCTTGGCCTGGTTCCGACATTGGAGACTTCGAGTGGTCAGGTGATCTACGAGTCACCAATCACCTGTGACTAC…
>gnl|UG|Ssa#S47729238 Salmo salar clone ssal-evf-545-052 Glutathione transferase omega-1 putative mRNA, complete cds /cds=p(135,617) /gb=BT047189 /gi=209732241 /ug=Ssa.560 /len=1139
GGGGGACACACAGGGAAGTCAGTTACTCGACTTGTCAAATCTACACAGACTTCGAAAACCTAACAAAATAATACCAGAATAGAACGTTACTGAAGAAAATACCTTGTTAGAGACTGAATAATTGCTCATCTGCCATGGCCACTGAAAAATGTTTTGCTAAAGGAAGCTCTGCTCCTGGCCTGGTTGCCAAAGGTCAAATCAGGCTCTACAGTATGAGGTTCTGCCCCTTTGCCCACAGAACCAGACTAGTGCTTCATGCCAAGGGGATCAAGCATGACACTGTCAACATTAATTTGAAAGACAAACCTGAGTGGTTCCTTAAGAAGAACCCTCTTGGCCTGGTTCCGACATTGGAGACTTCGAGTGGTCAGGTGATCTACGAGTCACCAATCACCTGTG…
>gnl|UG|Ssa#S48802649 Salmo salar Glutathione transferase omega-1 (gsto1), mRNA /cds=p(130,849) /gb=NM_001141472 /gi=213511515 /ug=Ssa.560 /len=1282
ACACACAGGGAAGTCAGTTACTCGACTTGTCAAATCTACACAGACTTTGAAAACCTAACAAAATAATACCAGAATAGAACGTTACTGAAGAAAATACCTTGTTAGAGACTGAATAATTGCTCATCTGCCATGGCCTCTGAAAAATGTTTTGCTAAAGGAAGCTCTGCTCCTGGCCTGGTTGCCAAAGGTCAAATCAGGCTCTACAGTATGAGGTTCTGCCCCTTTGCCCACAGAACCAGACTAGTGCTTCATGCCAAGGGGATCAAGCATGACACTGTCAACATTAATTTGAAAGACAAACCTGAGTGGTTCCTTAAGAAGAACCCTCTTGGCCTGGTTCCGACATTGGAGACTTCGAGTGGTCAGGTGATCTACGAGTCACCAATCACCTGTGACTAC…
>gnl|UG|Ssa#S50369801 Salmo salar clone ssal-evf-508-354 Glutathione transferase omega-1 putative mRNA, complete cds /cds=p(120,839) /gb=BT057350 /gi=221221121 /ug=Ssa.560 /len=1230
AGGGAAGTCAGTTACTCGACTTGTCAAATCTACACAGACTTCGAAAACCTAACAAAATAATACCAGAATAGAACGTTACTGAAGAAAATACCTTGAGACTGAATAATTGCTCATCTGCCATGGCCTCTGAAAAATGTTTTGCTAAAGGAAGCTCTGCTCCTGGCCTGGTTGCCAAAGGTCAAATCAGGCTCTACGGTATGAGGTTCTGCCCCTTTGCCCACAGAACCAGACTAGTGCTTCATGCCAAGGGGATCAAGCATGACACTGTCAACATTAATTTGAAAGACAAACCTGAGTGGTTCCTTAAGAAGAACCCTCTTGGCCTGGTTCCGACATTGGAGACTTCGAGTGGTCAGGTGATCTACGAGTCACCAATCACCTGTGACTACCTGGATGAGG…
>gnl|UG|Ssa#S50683909 EST_ssal_rgg_1095622 ssalrgg mixed_tissue full-length Salmo salar cDNA Salmo salar cDNA clone ssal_rgg_513_358 5', mRNA sequence /clone=ssal_rgg_513_358 /clone_end=5' /gb=GO049388 /gi=223566375 /ug=Ssa.560 /len=649
TTGGAGTCAATAAGAAGTCCAAGTTCTTTGGTGGAAATGCAATCACGATGATCGATTACATGATGTGGCCGTGGTTTGAGAGGCTGGAGATCTTTGAGTTGAAGCACTGTCTGGATGGTACCCCTGAACTGAAGAAGTGGACAGAGCATATGTCCGAGGATCAAACTGTCAAAGCCACCATGTTCCCCACTGAGACCTACAAGGCATTTTACAAGACCTACGCAGATGGGAAACCCAATTATGACTATGGCCTGTAGATATGTGGCACTTAACCCTTGGCCGTCCAGTTTCCTGATTTTTAAATTACTCTCATTTTATATTCCTGCTAAGGTTATTAGGGCATTAGATGTACATGTCAATACAGTTGTGCATCTCATAAACTTTTCTGAAAGGTTATTT…
>gnl|UG|Ssa#S50683910 EST_ssal_rgg_1100614 ssalrgg mixed_tissue full-length Salmo salar cDNA Salmo salar cDNA clone ssal_rgg_513_358 3', mRNA sequence /clone=ssal_rgg_513_358 /clone_end=3' /gb=GO049389 /gi=223566376 /ug=Ssa.560 /len=621
TATTCATATAGTTTACATGTAAAAAACGCTGGTGTGTGGACAATGCATAATTGAAATCAACCATAAGACATTCAAATAGTTCCATCAACATTTGTTATGCTCTATCATCACTTGTTCCAAACTACAATCATTCTACATTGTATTGTGTCCATTCAAAACACTGGTAATCAGACCATGTTCCATATGAAAAATAAACAGAAAATATTTTAACTTTGTAGACAGAAATAACCTTTCAGAAAAGTTTATGAGATGCACAACTGTATTGACATGTACATCTAATGCCCTAATAACCTTAGCAGGAATATAAAATGAGAGTAATTTAAAAATCAGGAAACTGGACGGCCAAGGGTTAAGTGCCACATATCTACAGGCCATAGTCATAATTGGGTTTCCCATCTG…
									138

## Sheet: hsp70
Supplementary Table 4: Salmo salar EST sequences used for identification of single nucleotide polymorphisms (SNPs) in heat shock 70 KDa protein (hsp70)
>gnl|UG|Ssa#S19090123 SGP143440 Atlantic salmon Gills cDNA library Salmo salar cDNA clone G5-0660, mRNA sequence /clone=G5-0660 /clone_end=5' /gb=CK879267 /gi=45308898 /ug=Ssa.1060 /len=455
CTGTCCTCCAGCTCCCACGCCAGCATTGAGATTGACTCCCTCTTTGAGGGCATCGACTTCTACACCTCCATCACCAGGGCTCGTTTTGAGGAGATGTGTTCCGACCTCTTCAGGGGAACCCTGGAGCCTGTGGAGAAAGCCCTCGGTGATGCCAAGATGGACAAGGCCCAAATCCACGACGTCGTCCTGGTCGGAGGCTCCACCCGGATCCCCAAGGTCCAGAAGCTCCTGCAGGACTTTTTCAACGGCCGAGAGCTAAACAAGAGCATCAACCCAGACGAGGCGGTGGCCTACGGCGCTGCCATCCAGGCGGCCATCTTGTCTGGCGACAAGTCTGAGAACGTCCAGGACCTGCTGCTGCTGGATGTGGCTCCCCTGTCCCTGGGCATCGAAACCGCC…
>gnl|UG|Ssa#S19099352 SGP149012 Atlantic salmon Kidney cDNA library Salmo salar cDNA clone BN6-0588, mRNA sequence /clone=BN6-0588 /clone_end=5' /gb=CK887106 /gi=45316737 /ug=Ssa.1060 /len=501
ATTTATTTGCAATGTCCAGCAATGCAATATGGTATGAAACAACAGATTTACAGTGTGTTTTCTTTTATCTTTCAGTATGTTTATCTAGTGTCATCTTTACAGTACAACCAATAAATATATAGAGCACTTCCTAAATAGCACTGAGCCATAAAAATGCATTAACATTTTAACCAGTAGAAATAAGTATAAGTACAACGTTTTTCCTGAATAGCAAATTGTATGCAGTGATACTAATGCATTTTGAAAAGTCCTTTATACAAGTCCCTCACTTCAGTCAACCTCTTCAATGGTTGGGCCTTGGGAGCTGGCACCAGAGCTGGTCCGTGCCTGATCTCCACAGCAACCTGTGGGCATCCCTCCCTGCTGGTACAGCTTGGTAATTATAGGCTGGCATACTTT…
>gnl|UG|Ssa#S19187907 Salmo salar partial mRNA for heat shock protein 70 (hsp70 gene) /cds=p(1,1176) /gb=AJ632154 /gi=45535515 /ug=Ssa.1060 /len=1176
AACCACCAAGATGTCATCAGCTAAAGGCCCGTCTATCGGCATTGACCTGGGCACCACCTACTCCTGTGTGGGGGTGTTCCAGCATGGCAAAGTGGAGATCATCGCCAACGACCAGGGCAACAGGACCACACCCAGCTATGTGGCCTTCACAGACACCGAGAGACTCATCGGAGACGCAGCAAAGAACCAGGTGGCCATGAACCCCAACAACACCGTTTTTGACGCCAAACGCCTGATTGGCCGAAAGTTCAACGATCAGGTCGTGCAAGCCGACATGAAGCACTGGCCCTTCAAGGTGGTCAGCGACGGAGGAAAGCCTAAAGTTCAGGTAGATTACAAAGGTGAGAACAAATCCTTCAACCCAGAGGAGATCTCCTCCATGGTCCTGGTGAAGATGAG…
>gnl|UG|Ssa#S22606481 ssalsla006088_0 spleen Salmo salar cDNA, mRNA sequence /gb=CX153978 /gi=56732448 /ug=Ssa.1060 /len=762
TTTTTTCATATTTAAATACATTTTATTTGCAATGTCCAGCAATGCAATATGGTATGAAACAACAGATTTACAGTGTGTTTTCTTTTATCTTTCAGTATGTTTATCTAGTGTCATCTTTACAGTACAACCAATAAATATATAGAGCACTTCCTAAATAGCACTGAGCCATAAAAATGCATTAACATTTTAACCAGTAGAAATAAGTATAAGTACAACGTTTTTCCTGAATAGCAAATTGTATGCAGTGATACTAATGCATTTTGAAAAGTCCTTTATACAAGTCCCTCACTTCAGTCAACCTCTTCAATGGTTGGGCCTTGGGAGCTGGCACCAGAGCTGGTCCGTGCCTGATCTCCACAGCAACCTGTGGGCATCCCTCCCTGCTGGTACAGCTTGGTA…
>gnl|UG|Ssa#S30297525 EST_ssal_rgb2_48908 rgb2 Salmo salar cDNA clone ssal_rgb2_578_370_rev 5', mRNA sequence /clone=ssal_rgb2_578_370_rev /clone_end=5' /gb=DW584489 /gi=85056311 /ug=Ssa.1060 /len=694
AACGAGAAAGAAAGAAAGAAAGAAAAGAGAAGAGACACTTTCAACAGACCTCTACATTCATAAACTGCAACTAACTCCAAACCATCAAGATGTCATCAGCTAAAGGCCCGTCTATCGGCATTGACCTGGGCACCACCTACTCCTGTGTGGGGGTGTTCCAGCATGGCAAAGTGGAGATCATCGCCAACGACCAGGGCAACAGGACCACACCCAGCTATGTGGCCTTCACAGACACCGAGAGACTCATCGGAGACGCAGCAAAGAACCAGGTGGCCATGAACCCCAACAACACCGTTTTTGACGCCAAACGCCTGATTGGCCGAAAGTTCAACGATCAGGTCGTGCAAGCCGACATGAAGCACTGGCCCTTCAAGGTGGTCAGCGACGGAGGAAAGCCTA…
>gnl|UG|Ssa#S30297526 EST_ssal_rgb2_48909 rgb2 Salmo salar cDNA clone ssal_rgb2_578_370_fwd 3', mRNA sequence /clone=ssal_rgb2_578_370_fwd /clone_end=3' /gb=DW584490 /gi=85056312 /ug=Ssa.1060 /len=666
CATATTTAAATACATTTTATTTGCAATGTCCAGCAATGCAATATGGTATGAAACAACAAATTTACAGTGTGTTTTCTTTTATCTTTCAGTATGTTTATCTAGTGTCATCTTTACTGTACAACCAATAAATATATAGAGCACTTCCTAAACAGCACTGAGCCATAAAAATGCATTAACATTTTAACCAGTAAAAATAAGTATAAGTACAACGTTTTTCCTGAATAGCAAATTGTATGCAGTGATACTAATGCATTTTGAAAAGTCCTTTATACAAGTCCCTCACTTCAGTCAACCTCTTCAATGGTTGGGCCTTGGGAGCTGGCACCAAAGCTGGTCCGTGCCTGATCTCCACAGCAACCTGTAGGCATCCCTCCCTGCTGGTACAGCTTGGTAATTATA…
>gnl|UG|Ssa#S31997169 EST_ssal_rgb2_81505 ssalrgb2 mixed_tissue Salmo salar cDNA Salmo salar cDNA clone ssal_rgb2_633_319_rev 5', mRNA sequence /clone=ssal_rgb2_633_319_rev /clone_end=5' /gb=DY725766 /gi=89869643 /ug=Ssa.1060 /len=415
AGAAAGTATGCCAGCCTATAATTACCAAGCTGTACCAGCAGGGAGGGATGCCCACAGGTTGCTGTGGAGATCAGGCACGGACCAGCTCTGGTGCCAGCTCCCAAGGCCCAACCATTGAAGAGGTTGACTGAAGTGAGGGACTTGTATAAAGGACTTTTCAAAATGCATTAGTATCACTGCATACAATTTGCTATTCAGGAAAAACGTTGTACTTATACTTATTTCTACTGGTTAAAATGTTAATGCATTTTTATGGCTCAGTGCTATTTAGGAAGTGCTCTATATATTTATTGGTTGTACTGTAAAGATGACACTAGATAAACATACTGAAAGATAAAAGAAAACACACTGTAAATCTGTTGTTTCATACCATATTGCATTGCTGGACATTGCAAATAA…
>gnl|UG|Ssa#S35494353 EST_ssal_evd_37442 ssalevd thymus Salmo salar cDNA Salmo salar cDNA clone ssal_evd_549_376_fwd 3', mRNA sequence /clone=ssal_evd_549_376_fwd /clone_end=5' /gb=EG780731 /gi=117448512 /ug=Ssa.1060 /len=693
GGGGGATACAAATAATGGTTTCACTATTAGTGTGCTGTGTGTGTGCGTTCTGGACAGTTCTCCGCGCCTCCCGAACGCTCTGGAAGAACGAGAACTTTCATTTGCTGTGCTTCCAATGCATACGCCTCGCAGCCTGCGTCATTGCACAGGATTGCTGCGCTCTCATGAGCAATGTAGTCGGAAAGTTCGAGGTGACCTTTGACATCGACGCCAACGGCATTCTGAACGTATCAGCGGTGGACAAGAGTACGGGCAAAGAGAACAAGATCACCATCACCAACGACAAGGGCCGGCTCAGCAAAGAGGATATTGAGAGGATGGTGCAGGACGCTGACAAATACAAAGCTGAGGATGAAGCACAGAGGGAGAAGATAGCAGCCAAGAACTCCCTGGAGTCGT…
>gnl|UG|Ssa#S35506607 EST_ssal_evd_13007 ssalevd thymus Salmo salar cDNA Salmo salar cDNA clone ssal_evd_516_104_rev 5', mRNA sequence /clone=ssal_evd_516_104_rev /clone_end=3' /gb=EG792985 /gi=117460766 /ug=Ssa.1060 /len=654
GACCTAAAAACATATTTAAATACATTTTATTTGCAATGTCCAGCAATGCAATATGGTATGAAACAACAGATTTACAGTGTGTTTTCTTTTATCTTTTAGTATGTTTATCTAGTGTCATCTTTACTGTACAACCAATAAATATATAGAGCACTTCCTAAACAGCACTGAGCCATAAAAATGCATTAACATTTTAACCAGTAAAAATAAGTATAAGTACAACGTTTTTCCTGAATAGCAAATTGTATGCAGTTATACTAATGCATTTTGAAAAGTCCTTTATACAAGTCCCTCACTTCAGTCAACCTCTTCAATGGTTGGGCCTTGGGAGCTGGCACCAGAGCTGGTCCGTGCCTGATCTCCACAGCAACCTGTAGGCATCCCTCCCTGCTGGTACAGCTT…
>gnl|UG|Ssa#S35506608 EST_ssal_evd_13008 ssalevd thymus Salmo salar cDNA Salmo salar cDNA clone ssal_evd_516_104_fwd 3', mRNA sequence /clone=ssal_evd_516_104_fwd /clone_end=5' /gb=EG792986 /gi=117460767 /ug=Ssa.1060 /len=827
GGGGCACGAGGAGTCCCTCAGATCGAGGTGACCTTTGACATCGACGCCAACGGCATTCTGAACGTATCAGCGGTGGACAAGAGTACGGGCAAAGAGAACAAGATCACCATCACCAACGACAAGGGCCGGCTCAGCAAAGAGGATATTGAGAGGATGGTGCAGGACGCTGACAAATACAAAGCTGAGGATGAAGCACAGAGGGAGAAGATAGCAGCCAAGAACTCCCTGGAGTCGTACGCCTTCAATATGAAGAGCAGCGTGGAGGACGACAACATGAAAGGCAAGATCAGCGAGGAGGACAAAAAGAAAGTGGTGGACAGGTGCGACCAGACCATTTCCTGGTTGGAGAACAACCAGCTGGGTGACAAAGAGGAGTATGAGCATCAGCTAAAGGAGCTG…
>gnl|UG|Ssa#S35520246 EST_ssal_evd_27281 ssalevd thymus Salmo salar cDNA Salmo salar cDNA clone ssal_evd_535_245_fwd 3', mRNA sequence /clone=ssal_evd_535_245_fwd /clone_end=5' /gb=EG806624 /gi=117474405 /ug=Ssa.1060 /len=408
GGGGCAGCCTATAATTACCAAGCTGTACCAGCAGGGAGGGATGCCCACAGGTTGCTGTGGAGATCAGGCACGGACCAGCTCTGGTGCCAGCTCCCAAGGCCCAACCATTGAAGAGGTTGACTGAAGTGAGGGACTTGTATAAAGGACTTTTCAAAATGCATTAGTATCACTGCATACAATTTGCAATTCAGGAAAAACGTTGTACTTATACTTATTTCTACTGGTTAAAATGTTAATGCATTTTTATGGCTCAGTGCTATTTCGGAAGTGCTCTATATATTTATTGGTTGTACTGTAAAGATGACACTAGATAAACATACTGAAAGATAAAAGAAAACACACTGTAAATCTGTTGTTTCATACCATATTGCATTGCTGGACATTGCAAATAAAATGTAT…
>gnl|UG|Ssa#S35578833 EST_ssal_eve_57982 ssaleve thyroid Salmo salar cDNA Salmo salar cDNA clone ssal_eve_579_015_rev 5', mRNA sequence /clone=ssal_eve_579_015_rev /clone_end=3' /gb=EG865211 /gi=117533766 /ug=Ssa.1060 /len=630
CGTATTTAAATACATTTTATCTTCAATGTCCAGCAATGCAATATGGTATGAAACAACAGATTTACAGTGTGTTTTCTTTTATCTTTCAGTATGTTTATCTAGTGTCATCTTTACAGTACAACCAATAAATATATAGAGCACTTCCTAAATAGCACTGAGCCATAAAAATGCATTAACATTTTAACCAGTAGAAATAAGTATAAGTACAACGTTTTTCCTGAATAACAAATTGTATGCAGTGATACTAATGCATTTTGAAAAGTCCTTTATACAAGTCCCTCACTTCAGTCAACCTCTTCAATGGTTGGGCCTTGGGAGCTGGCACCAGAGCTGGTCCGTGCCTGATCTCCACAGCAACCTGTGGGCATCCCTCCCTGCTGGTACAGCTTGGTAATTATA…
>gnl|UG|Ssa#S35578834 EST_ssal_eve_57983 ssaleve thyroid Salmo salar cDNA Salmo salar cDNA clone ssal_eve_579_015_fwd 3', mRNA sequence /clone=ssal_eve_579_015_fwd /clone_end=5' /gb=EG865212 /gi=117533767 /ug=Ssa.1060 /len=630
GGGGGAAGCACAGAGGGAGAAGATAGCAGCCAAGAACTCCCTGGAGTCGTACGCCTTCAATATGAAGAGCAGCGTGGAGGACGACAACATGAAAGGCAAGATCAGCGAGGAGGACAAAAAGAAAGTGGTGGACAGGTGCGACCAGACCATTTCCTGGTTGGAGAACAACCAGCTGGGTGACAAAGAGGAGTATGAGCATCAGCTAAAGGAGCTGGAGAAAGTATGCCAGCCTATAATTACCAAGCTGTACCAGCAGGGAGGGATGCCCACAGGTTGCTGTGGAGATCAGGCACGGACCAGCTCTGGTGCCAGCTCCCAAGGCCCAACCATTGAAGAGGTTGACTGAAGTGAGGGACTTGTATAAAGGACTTTTCAAAATGCATTAGTATCACTGCATAC…
>gnl|UG|Ssa#S47624706 Salmo salar clone ssal-rgf-541-363 Heat shock 70 kDa protein putative mRNA, complete cds /cds=p(439,2373) /gb=BT046112 /gi=209156283 /ug=Ssa.1060 /len=2683
CTGAAATGTCGACTGAACCGGATGCTGTTTCATTTGTGTGTAAATTTGAATCATAAACGGTTTTTGATCGTTTTAATCAATACAAATAATGGTTTCACTATTAGTGTGCTGTGTGTGTGCGTTCTGGACAGTTCTCCGCGCCACCCGAACGCTCTGGAATAATGAGAACTTTCATTTGCTGTGCTTCCAATGCATACGCCTCCCAGCCTGCGTCATTGCACAGGATTGCTGCGCTCTCATCAGCAATGTAGTCGGAAAGTTCGAGAAATGGCTAGAAATCATGAGTGATATTTTTTAGGCAATGGGGATGGTATATATTCTGGTGAAGTACATTCAGATTCAAACATCGACTCAACGAGAAAGAAAGCAAGAAAAGAGAAGAGACACTTTCAACAGACC…
>gnl|UG|Ssa#S48372892 Ss_03F_17B03_T3 Forward subtracted library from fast muscle of Atlantic salmon Salmo salar cDNA clone Ss_03F_17B03 similar to dbj|BAD83575.1| heat shock 70kDa protein - Oncorhynchus mykiss. Score = 226 bits (575), Expect = 5e-58, mRNA sequence /clone=Ss_03F_17B03 /gb=GE621442 /gi=211944551 /ug=Ssa.1060 /len=412
AACGAATTCGCCCTTAGCGTGGTCGCGGCCGAGGTACAGCTTGGTAATGATAGGCTGGCACACTTTCTCCAGCTCCTTTAACTGATGCTCATACTCCTCTTTGTCGCCTAGCTGGTTGCTCTCCAACCAGGAAATAGTCTGGTCGCACCTGTCCACTACTTTCTTTTTGTCCTCCTCGCTGATCTTGCCTTTCATGTTGTCGTCCTCCACGCTGCTCTTCATATTGAAGGCGTATGACTCCAGGGAGTTCTTGGCTGCTATATTCTCCCTCTGTGCTTCATCCTCAGCTTTGTATTTGTCAGCGTCCTGCACCATCCTCTCAATATCCTCTTTGCTGAGCCGGCCCTTGTCGTTGGTGATGGTGATCTTGTTCTCTTTGCCCGCCCGCGTACCTGCCCG…
>gnl|UG|Ssa#S48373082 Ss_03F_19E04_T3 Forward subtracted library from fast muscle of Atlantic salmon Salmo salar cDNA clone Ss_03F_19E04 similar to emb|CAG14941.1| heat shock protein 70 - Salmo salar. Score = 421 bits (1081), Expect = e-116, mRNA sequence /clone=Ss_03F_19E04 /gb=GE621632 /gi=211946104 /ug=Ssa.1060 /len=798
TTCGCCCTTTCGAGCGGCCGCGCCGGGCAGGTACCGCGGGGAGATTCAAACATCGACTCAACGAGAATACTAAAGGGAAAAGAAAGCAAGAAAAGAGAAGACCGCGCTCGAAAGACCTCTACATTCATAAACTGCAACTAACTCCAAACCATCAAGATGTCATCAGCTAAAGGCCCGTCTATCGGCATTGACCTGGGCACCACCTACTCCTGTGTGGGGGTGTTCCAGCACGGCAAAGTGGAGATCATCGCCAACGACCAGGGCAACAGGACCACGCCCAGCTATGTGGCCTTCACAGACACTGAGAGACTCATCGGAGATGCAGCAAAGAACCAGGTGGCCATGAACCCCAACAACACCGTTTTCGACGCCAAACGCCTGATTGGCCGAAAGTTCAAC…
>gnl|UG|Ssa#S48373191 Ss_03F_20H07_T3 Forward subtracted library from fast muscle of Atlantic salmon Salmo salar cDNA clone Ss_03F_20H07 similar to dbj|BAD83574.1| heat shock 70kDa protein - Oncorhynchus mykiss. Score = 69.7 bits (169), Expect = 6e-11, mRNA sequence /clone=Ss_03F_20H07 /gb=GE621741 /gi=211944390 /ug=Ssa.1060 /len=218
TCGAGCGGCCGCGCGGGCAGGTACAACGTTTTTCCTGAATTGCAAATCGTGTGTAGTGATACTAATGCATTTTGAAAAGTCCTTTATACAAGTCCCTCACTTCAGTCAACCTCTTCAATGGTTGGGCCTTGGGAGCTGGCACCAGAGCTGGTCCGTGCCTGATCTCCACAGCAACCTGTGGGCATCCCTCCCTGCTGGTACCTCGGCCGCGACCACGC
>gnl|UG|Ssa#S48373248 Ss_03F_21F06_T3 Forward subtracted library from fast muscle of Atlantic salmon Salmo salar cDNA clone Ss_03F_21F06 similar to dbj|BAD83575.1| heat shock 70kDa protein - Oncorhynchus mykiss. Score = 136 bits (343), Expect = 4e-31, mRNA sequence /clone=Ss_03F_21F06 /gb=GE621798 /gi=211944871 /ug=Ssa.1060 /len=244
CCCTTTCGAGCGGCCGCCCGGGCAGGTACTGCTTGGTAATTATAGGCTGGCATTCTTTCTCCAGCTCCTTTAGCTGATGCTCATACTCCTCTTTGTCACCCAGCTGGTTGTTCTCCAACCAGGAAATGGTCTGGTCGCACCTGTCCACCACTTTCTTTTTGTCCTCCTCGCTGATCTTGCCTTTCATGTTGTCGTCCTCCACGCTGCTCTTCATATTGAAGGCGTACCTCGGCCGCGACCACGC
>gnl|UG|Ssa#S48373379 Ss_03F_23D03_T3 Forward subtracted library from fast muscle of Atlantic salmon Salmo salar cDNA clone Ss_03F_23D03 similar to dbj|BAD83575.1| heat shock 70kDa protein - Oncorhynchus mykiss. Score = 107 bits (266), Expect = 3e-22, mRNA sequence /clone=Ss_03F_23D03 /gb=GE621929 /gi=211945641 /ug=Ssa.1060 /len=243
CTTAGCGTGGTCGCGGCCGAGGTACAGCTTGGTAATTATAGGCTGGCATTCTTTCTCCAGCTCCTTTAGCTAATGCTCATACTCCTCTTTGTCACCCAGCTGGTTGTTCTCCAACCAGGAAATGGTCTGGTCGCACCTGTCCACCACTTTCTTTTTGTCCTCCTCGCTGATCTTGCCTTTCATGTTGTCGTCCTCCACGCTGCTCTTCATATTGAAGGCGTACCTGCCCGGGCGGCCGCTCGA
>gnl|UG|Ssa#S48373419 Ss_03F_23H07_T3 Forward subtracted library from fast muscle of Atlantic salmon Salmo salar cDNA clone Ss_03F_23H07 similar to dbj|BAD83575.1| heat shock 70kDa protein - Oncorhynchus mykiss. Score = 135 bits (340), Expect = 9e-31, mRNA sequence /clone=Ss_03F_23H07 /gb=GE621969 /gi=211945960 /ug=Ssa.1060 /len=250
AATTCGCCCTTTCGAGCGGCCGCCCGGGCAGGTACAGCTTGGTAATTATAGGCTCCCTTACTTTCTCCAGCTCCTTTAGCTGATGCTCATACTCCTCTTTGTCACCCAGCTGGTTGTTCTCCAACCAGGAAATGGTCTGGTCGCACCTGTCCACCACTTTCTTTTTGTCCTCCTCGCTGATCTTGCCTTTCATGTTGTCGTCCTCCACGCTGCTCTTCATATTGAAGGCGTACCTCGGCCGCGACCACGC
>gnl|UG|Ssa#S48373428 Ss_03F_24A08_T3 Forward subtracted library from fast muscle of Atlantic salmon Salmo salar cDNA clone Ss_03F_24A08 similar to No significant similarity found, mRNA sequence /clone=Ss_03F_24A08 /gb=GE621978 /gi=211945977 /ug=Ssa.1060 /len=226
GCCCTTAGCGTGGTCGCGGCCGAGGTACCACGCAGGGAGGGATGCCTACAGGCTGTTGTGGAGATCAGGCACGGACCAGCTCTGGTGCCAGCTCCCTAGGCCCAACCATTGAAGAGGTTGACTGAAGTGAGGGACTTGTATAAAGGACTTTTCAAAATGCATTAGTATCACTGCATACAATTTGCTATTCAGGAAAAACGTTGTACCTGCCCGGGCGGCCGCTCGA
>gnl|UG|Ssa#S48373445 Ss_03F_24C11_T3 Forward subtracted library from fast muscle of Atlantic salmon Salmo salar cDNA clone Ss_03F_24C11 similar to dbj|BAD83574.1| heat shock 70kDa protein - Oncorhynchus mykiss. Score = 65.1 bits (157), Expect = 2e-09, mRNA sequence /clone=Ss_03F_24C11 /gb=GE621995 /gi=211946010 /ug=Ssa.1060 /len=208
GCCGAGGTACCACGCAGGGAGGGATGCCTACAGGTTGTTGTGGAGATCAGGCACGGACCAGCTCTGGTGCCAGCTCCCAAGGCCCAACCATTGAAGAGGTTGACTGAAGTGAGGGACTTGTATAAAGGACTTTTCAAAATGCATTAGTATCACTGCATACAATTTGCTATTCAGGAAAAACGTTGTACCTGCCCGGGCGGCCGCTCGA
>gnl|UG|Ssa#S48373485 Ss_03F_24G12_T3 Forward subtracted library from fast muscle of Atlantic salmon Salmo salar cDNA clone Ss_03F_24G12 similar to dbj|BAD83574.1| heat shock 70kDa protein - Oncorhynchus mykiss. Score = 65.1 bits (157), Expect = 2e-09, mRNA sequence /clone=Ss_03F_24G12 /gb=GE622035 /gi=211944375 /ug=Ssa.1060 /len=207
CCGAGGTACCACGCAGGGAGGGATGCCTACAGGTTGCTGTGGAGATCAGGCACGGACCAGCTCTGGTGCCAGCTCCCAAGGCCCAACCATTGAAGAGGTTGACTGAAGTGAGGGACTTGTATAAAGGACTTTTCAAAATGCATTAGTATCACTGCATACAATTTGCTATTCAGGAAAAACGTTGTACCTGCCCGGGCGGCCGCTCGA
>gnl|UG|Ssa#S48373516 Ss_03F_25D03_T3 Forward subtracted library from fast muscle of Atlantic salmon Salmo salar cDNA clone Ss_03F_25D03 similar to dbj|BAD83575.1| heat shock 70kDa protein - Oncorhynchus mykiss. Score = 227 bits (579), Expect = 2e-58, mRNA sequence /clone=Ss_03F_25D03 /gb=GE622066 /gi=211944437 /ug=Ssa.1060 /len=472
TACAGCTTGGTAATGATAGGCTGGCATACTTTCTCCAGCTCCTTTAACTGATGCTCATACTCCTCTTTGTCGCCTAGCTGGTTGCTCTCCAACCAGGAAATAGTCTGGTCGCACCTGTCCACTACTTTCTTTTTGTCCTCCTCGCTGATCTTGCCTTTCATGTTGTCGTCCTCCACGCTGCTCTTCATATTGAAGGCGCATGACTCCAGGGAGTTCTTGGCTGCTATCTTCTCCCTCTGTGCTTCATCCTCAGCTTTGTATTTGTCAGCGTCCTGCACCATCCTCTCAATATCCTCTTTGCTGAGCCGGCCCTTGTCGTTGGTGATGGTGATCTTGTTCTCTTTGCCCGTACTAAAGCCTAAGCATTAGTGTGTATATTTTGCTCTTAGTTTTTTATTC…
>gnl|UG|Ssa#S48373619 Ss_03F_26G01_T3 Forward subtracted library from fast muscle of Atlantic salmon Salmo salar cDNA clone Ss_03F_26G01 similar to dbj|BAD83575.1| heat shock 70kDa protein - Oncorhynchus mykiss. Score = 140 bits (352), Expect = 4e-32, mRNA sequence /clone=Ss_03F_26G01 /gb=GE622169 /gi=211945082 /ug=Ssa.1060 /len=232
CGCGGCCGAGGTACAGCTTGGTAATTATAGGCTGGCATACTTTCTCCAGCTCCTTTAGCTGATGCTCATACTCCTCTTTGTCACCCAGCTGGTTGTTCTCCAACCAGGAAATGGTCTGGTCGCACCTGTCCACCACTTTCTTTTTGTCCTCCTCGCTGATCTTGCCTTTCATGTTGTCGTCCTCCACGCTGCTCTTCATATTGAAGGCGTACCTGCCCGGGCGGCCGCTCGA
>gnl|UG|Ssa#S48373646 Ss_03F_27B10_T3 Forward subtracted library from fast muscle of Atlantic salmon Salmo salar cDNA clone Ss_03F_27B10 similar to dbj|BAD83575.1| heat shock 70kDa protein - Oncorhynchus mykiss. Score = 137 bits (344), Expect = 3e-31, mRNA sequence /clone=Ss_03F_27B10 /gb=GE622196 /gi=211945132 /ug=Ssa.1060 /len=250
AATTCGCCCTTAGCGTGGTCGCGGCCGAGGTACGCCTTCAATATGAAGAGCAGCGCGGTGGACGACAACATGAAAGGCAAGATCAGCGAGGAGGACAAAAAGAAAGTGGTGGACAGGTGCGACCAGACCATTTCCTGGTTGGAGAACAACCAGCTGGGTGACAAAGAGGAGTATGAGCATCAGCTAAAGGAGCTGGAGAAAGTATGCCAGCCTATAATTACCAAGCTGTACCTGCCCGGGCGGCCGCTCG
>gnl|UG|Ssa#S48373673 Ss_03F_27E07_T3 Forward subtracted library from fast muscle of Atlantic salmon Salmo salar cDNA clone Ss_03F_27E07 similar to dbj|BAD83575.1| heat shock 70kDa protein - Oncorhynchus mykiss. Score = 279 bits (713), Expect(2) = e-122, mRNA sequence /clone=Ss_03F_27E07 /gb=GE622223 /gi=211945486 /ug=Ssa.1060 /len=861
GTTTAACGAATTCGCCCTTTCGAGCGGCCGCCCGGGCAGGTACTCTTGTCCACCGCTGATACGTCGGTGGTGCCGTTGGCGTCGATGTCAAAGGCCACCTCGATCTGAGGGACTCCTCGTGGGGCAGGGGGGATCCCAGAGAGCTCAAACTTCCCCAGGAGGTTGTTGTCCTTGGTCATGGCTCTCTCTCCCTCATAGACCTGGATCATGACCCCGGGCTGGTTGTCGGAGTAAGTGGTGAAGGTCTGGGTCTGTTTGGATGGGATGGTGGTGTTGCGTTTGATCAGGGCGGTCATGACCCCTCCGGCGGTTTCGATGCCCAGGGAGTCTCTCGGTGTCTGTGAAGGCCACATAGCTGGTCCTGGACGTTCTCAGACTTGTCGCCAGACAAGATGGCCG…
>gnl|UG|Ssa#S48373691 Ss_03F_27G03_T3 Forward subtracted library from fast muscle of Atlantic salmon Salmo salar cDNA clone Ss_03F_27G03 similar to gb|ABS52704.1| heat shock protein 70 - Fasciola hepatica. Score = 93.2 bits (230), Expect = 5e-18, mRNA sequence /clone=Ss_03F_27G03 /gb=GE622241 /gi=211945526 /ug=Ssa.1060 /len=173
TGAGGGAGAGAGAGCCTTGACCTACGACCACAACCTCCTGGGGAAGTTTGAGCTCTCTGGGATCCCCCCTGCCCCACGAGGAGTCCCTCAGATCGCGGTGACCTTTGACATCGACGCCAACGTAATTCTGAACGCATCAGCGGTGGACAAGAGCACCTCGGCCGCGACCACGC
>gnl|UG|Ssa#S48373782 Ss_03F_28H05_T3 Forward subtracted library from fast muscle of Atlantic salmon Salmo salar cDNA clone Ss_03F_28H05 similar to dbj|BAD83575.1| heat shock 70kDa protein - Oncorhynchus mykiss. Score = 315 bits (807), Expect = 9e-85, mRNA sequence /clone=Ss_03F_28H05 /gb=GE622332 /gi=211944106 /ug=Ssa.1060 /len=539
TTAGCGTGGTCGCGGCCGAGGTACAGCTTGGTAATGATAGGCTGGCATACTTTCTCCAGCTCCTTTAACTGATGCTCATACTCCTCTTTGTCGCCTAGCTGGTTGCTCTCCAACCAGGAAATAGTCTGGTCGCACCTGTCCACTACTTTCTTTTTGTCCTCCTCGCTGATCTTGCCTTTCATGTTGTCGTCCTCCACGCTGCTCTTCATATTGAAGGCGTATGACTCCAGGGAGTTCTTGGCTGCCATCTTCTCCCTCTGTGCGTCATCCTCAGCTTTGTAGTTGTCAGCGTCCTGCACCATCCTCTCAATATCTTCTTTGCTGAGCCGGCCCTTGTCGTTGGTGATGGTGATCTTGTTCTCTTTGCCCGTGCTCTTGTCCACCGCTGATACGTTCAGA…
>gnl|UG|Ssa#S48373964 Ss_03F_31C09_T3 Forward subtracted library from fast muscle of Atlantic salmon Salmo salar cDNA clone Ss_03F_31C09 similar to dbj|BAD83574.1| heat shock 70kDa protein - Oncorhynchus mykiss. Score = 65.1 bits (157), Expect = 2e-09, mRNA sequence /clone=Ss_03F_31C09 /gb=GE622514 /gi=211945706 /ug=Ssa.1060 /len=233
ACGAATTCGCCCTTAGCGTGGTCGCGGCCGAGGTACCAGCAGGGAGGGATGCCCACAGGTCGCTGTGGAGATCAGGCACGGACCAGCTCTGGTGCCAGCTCCCAAGGCCCAACCATTGAAGAGGTTGACTGAAGTGAGGGACTTGTATAAAGGACTTTTCAAAATGCATTAGTATCACTGCATACAATTTGCTATTCAGGAAATACTTTGTACCTGCCCGGGCGGCCGCTCGA
>gnl|UG|Ssa#S48374068 Ss_03F_32G04_T3 Forward subtracted library from fast muscle of Atlantic salmon Salmo salar cDNA clone Ss_03F_32G04 similar to dbj|BAD83575.1| heat shock 70kDa protein - Oncorhynchus mykiss. Score = 225 bits (574), Expect = 7e-58, mRNA sequence /clone=Ss_03F_32G04 /gb=GE622618 /gi=211946159 /ug=Ssa.1060 /len=411
ACGAATTCGCCCTTAGCGTGGTCGCGGCCGAGGTACAGCTTGGTAATGATAGGCTGGCATTGTTTCTCCAGCTCCTTTAACTGATGCTCATACTCCTCTTTGTCGCCTAGCTGGTTGCTCTCCAACCAGGAAATAGTCTGGTCGCACCTGTCCACTACTTTCTTTTTGTCCTCCTCGCTGATCTTGCCTTTCATGTTGTCGTCCTCCACGCTGCTCTTCATATTGAAGGCGTATGACTCCAGGGAGTTCTTGGCTGCTATCTTCTCCCTCTGTGCTTCATCCTCAGCTTTGTATTTGTCAGCGTCCTGCACCATCCTCTCAATATCCTCTTTGCTGAGCCGGCCCTTGTCGTTGGTGATGGTGATCTTGTTCTCTTTGCCCGCCCGCGTACCTGCCCGG…
>gnl|UG|Ssa#S48374149 Ss_03F_01H01_T3 Forward subtracted library from fast muscle of Atlantic salmon Salmo salar cDNA clone Ss_03F_01H01 similar to dbj|BAD83575.1| heat shock 70kDa protein - Oncorhynchus mykiss. Score = 67.0 bits (162), Expect = 4e-10, mRNA sequence /clone=Ss_03F_01H01 /gb=GE622699 /gi=211944606 /ug=Ssa.1060 /len=181
TCCTTTAGCTGATGCTCATACTCCTCTTTGTCTTCCAGCTGGCTGTTCTACAACCAGAAAATGTCCTAGTCGCACCTGTCCACCACTTTCTTTTTGTCCTCCTCGCTGATCTTGCCTTTCATGTTGGCGGCCTCCACGCTGCTCTTCATATTGAAGGCGTCCTGCCCGGGCGGCCGCTCGA
>gnl|UG|Ssa#S48374259 Ss_03F_03E10_T3 Forward subtracted library from fast muscle of Atlantic salmon Salmo salar cDNA clone Ss_03F_03E10 similar to dbj|BAD83574.1| heat shock 70kDa protein - Oncorhynchus mykiss. Score = 70.5 bits (171), Expect = 4e-11, mRNA sequence /clone=Ss_03F_03E10 /gb=GE622809 /gi=211945692 /ug=Ssa.1060 /len=234
AACGAATTCGCCCTTAGCGTGGTCGCGGCCGAGGTACAACGTTTTTCCTGAATAGCAAATTCTATTCAGGGATACTTATACATTTTGAAAAGTCCTTTATACAAGTCCCTCACTTTAGTCAATCTCTTCAATGGTTGGGCCTTGGGAGCTGACACCAGAGCTGGTCCGTGCCTCATCTCCACAGCAACCTGTGGGCATCCCTCCCTGCTGGTACCTGCCCGGGCGGCCGCTCGA
>gnl|UG|Ssa#S48374344 Ss_03F_04F11_T3 Forward subtracted library from fast muscle of Atlantic salmon Salmo salar cDNA clone Ss_03F_04F11 similar to dbj|BAD83575.1| heat shock 70kDa protein - Oncorhynchus mykiss. Score = 423 bits (1087), Expect = e-117, mRNA sequence /clone=Ss_03F_04F11 /gb=GE622894 /gi=211946218 /ug=Ssa.1060 /len=734
CCAGCTCCTTTAACTGATGCTCATACTCCTCTTTTTCGCCTAGCTGGTTGCTCTCCAACCAGGAAATAGTCTGGTCGCACCTGTCCACTACTTTCTTTTTGTCCTCCTCGCTGATCTTGCCTTTCATGTTGTCGTCCTCCACGCTGCTCTTCATATTGAAGGCGTATGACTCCAGGGAGTTCTTGGCTGCCATCTTCTCCCTCTGTGCGTCATCCTCAGCTTTGTATTTGTCAGCGTCCTGCACCATCCTCTCAATATCTTCTTTGCTGAGCCGGCCCTTGTCGTTGGTGATGGTGATCTTGTTCTCTTTGCCCGTGCTCTTGTCCACCGCTGATACGTTCAGAATACCATTGGCGTCGATGTCAAAGGTCACCTCGATCTGAGGGACTCCTCGTGGGG…
>gnl|UG|Ssa#S48374354 Ss_03F_04G11_T3 Forward subtracted library from fast muscle of Atlantic salmon Salmo salar cDNA clone Ss_03F_04G11 similar to dbj|BAD83575.1| heat shock 70kDa protein - Oncorhynchus mykiss. Score = 460 bits (1183), Expect(2) = e-128, mRNA sequence /clone=Ss_03F_04G11 /gb=GE622904 /gi=211946235 /ug=Ssa.1060 /len=858
TAACGAATTCGCCCTTTCGAGCGGCCGCCCGGGCAGGTACAGCTTGGTAATGATAGGCTGCCCTACAATTCTCCAGCTCCTTTAACTGATGCTCATACTCCTCTTTGTCGCCTAGCTGGTTGCTCTCCAACCAGGAAATAGTCTGGTCGCACCTGTCCACTACTTTCTTTTTGTCCTCCTCGCTGATCTTGCCTTTCATGTTGTCGTCCTCCACGCTGCTCTTCATATTGAAGGCGTATGACTCCAGGGAGTTCTTGGCTGCCATCTTCTCCCTCTGTGCGTCATCCTCAGCTTTGTATTTGTCAGCGTCCTGCACCATCCTCTCAATATCTTCTTTGCTGAGCCGGCCCTTGTCGTTGGTGATGGTGATCTTGTTCTCTTTGCCCGTGCTCTTGTCCA…
>gnl|UG|Ssa#S48374430 Ss_03F_05H05_T3 Forward subtracted library from fast muscle of Atlantic salmon Salmo salar cDNA clone Ss_03F_05H05 similar to dbj|BAD83575.1| heat shock 70kDa protein - Oncorhynchus mykiss. Score = 509 bits (1312), Expect = e-143, mRNA sequence /clone=Ss_03F_05H05 /gb=GE622980 /gi=211944248 /ug=Ssa.1060 /len=912
ACGAATTCGCCCTTTCGAGCGGCCGCCCGGGCAGGTACAGCTTGGTAATGATAGGCTGCTCTACATGGGCCAGCTCCTTTAACTGATGCTCATACTCCTCTTTGTCGCCTAGCTGGTTGCTCTCCAACCAGGAAATAGTCTGGTCGCACCTGTCCACTACTTTCTTTTTGTCCTCCTCGCTGATCTTGCCTTTCATGTTGTCGTCCTCCACGCTGCTCTTCATATTGAAGGCGTATGACTCCAGGGAGTTCTTGGCTGCCATCTTCTCCCTCTGTGCGTCATCCTCAGCTTTGTATTTGTCAGCGTCCTGCACCATCCTCTCAATATCTTCTTTGCTGAGCCGGCCCTTGTCGTTGGTGATGGTGATCTTGTTCTCTTTGCCCGTGCTCTTGTCCACCG…
>gnl|UG|Ssa#S48374693 Ss_03F_09E02_T3 Forward subtracted library from fast muscle of Atlantic salmon Salmo salar cDNA clone Ss_03F_09E02 similar to dbj|BAD83575.1| heat shock 70kDa protein - Oncorhynchus mykiss. Score = 462 bits (1190), Expect = e-129, mRNA sequence /clone=Ss_03F_09E02 /gb=GE623243 /gi=211944457 /ug=Ssa.1060 /len=819
TCGAGCGGCCGCCCGGGCATGTACAGTTTGGTAATGATAGGCTGCCTGCTTTGCTCCAGCTCCTTTAACTGATGCTCATACTCCTCTTTGTCGCCTAGCTGGTTGCTCTCCAACCAGGAAATAGTCTGGTCGCACCTGTCCACTACTTTCTTTTTGTCCTCCTCGCTGATCTTGCCTTTCATGTTGTCGTCCTCCACGCTGCTCTTCATATTGAAGGCGTATGACTCCAGGGAGTTCTTGGCTGCCATCTTCTCCCTCTGTGCGTCATCCTCAGCTTTGTATTTGTCAGCGTCCTGCACCATCCTCTCAATATCTTCTTTGCTGAGCCGGCCCTTGTCGTTGGTGATGGTGATCTTGTTCTCTTTGCCCGTGCTCTTGTCCACCGCTGATACGTTCAGA…
>gnl|UG|Ssa#S48374705 Ss_03F_09F07_T3 Forward subtracted library from fast muscle of Atlantic salmon Salmo salar cDNA clone Ss_03F_09F07 similar to dbj|BAD83575.1| heat shock 70kDa protein - Oncorhynchus mykiss. Score = 429 bits (1103), Expect = e-118, mRNA sequence /clone=Ss_03F_09F07 /gb=GE623255 /gi=211944469 /ug=Ssa.1060 /len=773
TACAGCTTGGTAATGATAGGCTGCCGTGTTTTTCTCCAGCTCCTTTAACTGATGCTCATACTCCTCTTTGTCGCCTAGCTGGTTGCTCTCCAACCAGGAAATAGTCTGGTCGCACCTGTCCACTACTTTCTTTTTGTCCTCCTCGCTGATCTTGCCTTTCATGTTGTCGTCCTCCACGCTGCTCTTCATATTGAAGGCGTATGACTCCAGGGAGTTCTTGGCTGCCATCTTCTCCCTCTGTGCGTCATCCTCAGCTTTGTATTTGTCAACGTCCTGCACCATCCTCTCAATATCTTCTTTGCTGAGCCGGCCCTTGTCGTTGGTGATGGTGATCTTGTTCTCTTTGCCCGTGCTCTTGTCCACCGCTGATACGTTCAGAATACCATTGGCGTCGATGCC…
>gnl|UG|Ssa#S48374729 Ss_03F_10A12_T3 Forward subtracted library from fast muscle of Atlantic salmon Salmo salar cDNA clone Ss_03F_10A12 similar to dbj|BAD83575.1| heat shock 70kDa protein - Oncorhynchus mykiss. Score = 428 bits (1101), Expect = e-118, mRNA sequence /clone=Ss_03F_10A12 /gb=GE623279 /gi=211944493 /ug=Ssa.1060 /len=791
GTTTACGAATTCGCCCTTTCGAGCGGCCGCCCGGGCAGGTACAGTTTGGTAATGATAGGCTGCTCCTCTAGGTCCAGCTCCTTTAACTGATGCTCATACTCCTCTCTGTCGCCTAGCTGGTTGCTCTCCAACCAGGAAATAGTCTGGTCGCACCTGTCCACTACTTTCTTTTTGTCCTCCTCGCTGATCTTGCCTTTCATGTTGTCGTCCTCCACGCTGCTCTTCATATTGAAGGCGTATGACTCCAGGGAGTTCTTGGCTGCCATCTTCTCCCTCTGTGCGTCATCCTCAGCTTTGTATTTGTCAGCGTCCTGCACCATCCTCTCAATATCTTCTTTGCTGAGCCGGCCCTTGTCGTTGGTGATGGTGATCTTGTTCTCTTTGCCCGTGCTCTTGTCC…
>gnl|UG|Ssa#S48374769 Ss_03F_10F05_T3 Forward subtracted library from fast muscle of Atlantic salmon Salmo salar cDNA clone Ss_03F_10F05 similar to dbj|BAD83574.1| heat shock 70kDa protein - Oncorhynchus mykiss. Score = 69.7 bits (169), Expect = 6e-11, mRNA sequence /clone=Ss_03F_10F05 /gb=GE623319 /gi=211944965 /ug=Ssa.1060 /len=225
GCCCTTAGCGTGGTCGCGGCCGAGGTACCAGCAGGGAGGGATGCCTACAGGTTGCTGTGGAGATCAGGCACGGACCAGCTCTGGTGCCAGCTCCCAAGGCCCAACCATTGAAGAGGTTGACTGAAGTGAGGGACTTGTATAAAGGACTTTTCAAAATGCATTAGTATAACTGCATACAATTTGCTATTCAGGAAAAACGTTGTACCTGCCCGGGCGGCCGCTCGA
>gnl|UG|Ssa#S48374819 Ss_03F_11C12_T3 Forward subtracted library from fast muscle of Atlantic salmon Salmo salar cDNA clone Ss_03F_11C12 similar to dbj|BAD83575.1| heat shock 70kDa protein - Oncorhynchus mykiss. Score = 441 bits (1133), Expect = e-122, mRNA sequence /clone=Ss_03F_11C12 /gb=GE623369 /gi=211945404 /ug=Ssa.1060 /len=812
GATTCGCCCTTAGCGTGGTCGCGGCCGAGGTACAGCTTGGTAATGATAGGCTGGCACTTTTTCTCCAGCTCCTTTAACTGATGCTCATACTCCTCTTTGTCGCCTAGCTGGTTGCTCTCCAACCAGGAAATAGTCTGGTCGCACCTGTCCACTACTTTCTTTTTGTCCTCCTCGCTGATCTTGCCCTTCATGTTGTCGTCCTCCACGCTGCTCTTCATATTGAAGGCGTATGACTCCAGGGAGTTCTTGGCTGCCATCTTCTCCCTCTGTGCGTCATCCTCAGCTTTGTATTTGTCAGCGTCCTGCACCATCCTCTCAATATCTTCTTTGCTGAGCCGGCCCTTGTCGTTGGTGATGGTGATCTTGTTCTCTTTGCCCGTGCTCTTGTCCACCGCTGAT…
>gnl|UG|Ssa#S48374881 Ss_03F_12B07_T3 Forward subtracted library from fast muscle of Atlantic salmon Salmo salar cDNA clone Ss_03F_12B07 similar to dbj|BAD83574.1| heat shock 70kDa protein - Oncorhynchus mykiss. Score = 70.5 bits (171), Expect = 4e-11, mRNA sequence /clone=Ss_03F_12B07 /gb=GE623431 /gi=211945890 /ug=Ssa.1060 /len=226
CGCCCTTAGCGTGGTCGCGGCCGAGGTACAACGTTTTTCCTGAATAGCAAATCGTGTGCAGTGATACTTATACATTTTGAAAAGTCCTTTATACAAGTCCCTCACTTTAGTCAATCTCTTCAATGGTTGGGCCTTGGGAGCTGACACCAGAGCTGGTCCGTGCCTCATCTCCACAGCAACCTGTGGGCATCCCTCCCTGCTGGTACCTGCCCGGGCGGCCGCTCGA
>gnl|UG|Ssa#S48374920 Ss_03F_12F06_T3 Forward subtracted library from fast muscle of Atlantic salmon Salmo salar cDNA clone Ss_03F_12F06 similar to dbj|BAD83574.1| heat shock 70kDa protein - Oncorhynchus mykiss. Score = 69.7 bits (169), Expect = 6e-11, mRNA sequence /clone=Ss_03F_12F06 /gb=GE623470 /gi=211946295 /ug=Ssa.1060 /len=222
CCTTAGCGTGGTCGCGGCCGAGGTACAACGTTTTTCCTGAATAGCAAATCGTGTGCAGTTATACTAATGCATTTTGAAAAGTCCTTTATACAAGTCCCTCACTTCAGTCAACCTCTTCAATGGTTGGGCCTTGGGAGCTGGCACCAGAGCTGGTCCGTGCCTGATCTCCACAGCAACCTGTAGGCATCCCTCCCTGCTGGTACCTGCCCGGGCGGCGCTCGA
>gnl|UG|Ssa#S48374928 Ss_03F_12H06_T3 Forward subtracted library from fast muscle of Atlantic salmon Salmo salar cDNA clone Ss_03F_12H06 similar to dbj|BAD83575.1| heat shock 70kDa protein - Oncorhynchus mykiss. Score = 425 bits (1093), Expect = e-117, mRNA sequence /clone=Ss_03F_12H06 /gb=GE623478 /gi=211946303 /ug=Ssa.1060 /len=695
CGAGGTACGCGGGTGCTGCTGCTGGATGTGCCTGTAAGGGCCCTGGGCATCGAAACCGCTGGAGGTGTCATGACCGCCCTGATCAAACGCAACACCACCATCCCATCCAAACAGACCCAGACCTTTACCACTTACTCCGACAACCAGCCCGGGGTCATGATCCAGGTCTACGAGGGAGAGAGAGCCATGACCAAGGACAACAACCTCCTGGGGAAGTTTGAGCTCTCTGGGATCCCCCCTTCCCCACGAGGAGTCCCTCAGATCGAGGTGACCTTTGACATCGACGCCAATGGTATTCTGAACGTATCAGCGGTGGACAAGAGCACGGGCAAAGAGAACAAGATCACCATCACCAACGACAAGGGCCGGCTCAGCAAAGAAGATATTGAGAGGATGGTG…
>gnl|UG|Ssa#S48374994 Ss_03F_13G09_T3 Forward subtracted library from fast muscle of Atlantic salmon Salmo salar cDNA clone Ss_03F_13G09 similar to dbj|BAD83575.1| heat shock 70kDa protein - Oncorhynchus mykiss. Score = 370 bits (950), Expect = e-101, mRNA sequence /clone=Ss_03F_13G09 /gb=GE623544 /gi=211944275 /ug=Ssa.1060 /len=724
TTCGCCCTTAGCGTGGTCGCGGCCGAGGTACTCTTGTCCACCGCTGATACGTTCCGGGTGGCGTTGGCGTCGATGTCAAAGGTCACCTCGATCTGAGGTACTCCTCGTGGGGCAGGGGGGATCCCAGAGAGCTCAAACTTCCCCAGGAGGTTGTTGTCCTTGGTCATGGCTCTCTCTCCCTCATAGACCTGGATCATGACCCCGGGCTGGTTGTCGGAGTAAGTGGTGAAGGTCTGGGTCTGTTTGGATGGGATGGTGGTGTTGCGTTTGATCAGGGCGGTCATGACCCCTCCGGCGGTTTCGATGCCCAGGGACAGGGGAGCCACATCCAGCAGCAGCAGGTCCTGGACGTTCTCAGACTTGTCGCCAGACAAGATGGCCGCCTGGATGGCAGCGCCG…
>gnl|UG|Ssa#S48375005 Ss_03F_14A02_T3 Forward subtracted library from fast muscle of Atlantic salmon Salmo salar cDNA clone Ss_03F_14A02 similar to dbj|BAD83574.1| heat shock 70kDa protein - Oncorhynchus mykiss. Score = 69.7 bits (169), Expect = 6e-11, mRNA sequence /clone=Ss_03F_14A02 /gb=GE623555 /gi=211944286 /ug=Ssa.1060 /len=226
CGCCCTTAGCGTGGTCGCGGCCGAGGTACCAGCAGGGAGGGATGCCTACAGGTTGCTGTGGAGATCAGGCACGGACCAGCTCTGGTGCCAGCTCCCAAGGCCCAACCATTGAAGAGGTTGACTGAAGTGAGGGACTTGTATAAAGGACTTTTCAAAATGCATTAGTATCACTGCATACAATTTGCTATTCAGGAAAAACGTTGTACCTGCCCGGGCGGCCGCTCGA
>gnl|UG|Ssa#S48375112 Ss_03F_15F01_T3 Forward subtracted library from fast muscle of Atlantic salmon Salmo salar cDNA clone Ss_03F_15F01 similar to dbj|BAD83574.1| heat shock 70kDa protein - Oncorhynchus mykiss. Score = 55.8 bits (133), Expect = 9e-07, mRNA sequence /clone=Ss_03F_15F01 /gb=GE623662 /gi=211945203 /ug=Ssa.1060 /len=195
GCAGGGAGGGATGCCTACAGGCCGGGGTGGAGATCAGGCACGGACCAGCTCTGGTGCCAGCTCCCAAGGCCCAACTATTGAAGAGGTTGACTGAAGTGAGGGACTTGTATAAAGGACTTTTCAAAATGCATTAGTATCACTGCATACAATTTGCTATTCAGGAAAAACGTTGTACCTGCCCGGGCGGCCGCTCGA
>gnl|UG|Ssa#S48375117 Ss_03F_15F09_T3 Forward subtracted library from fast muscle of Atlantic salmon Salmo salar cDNA clone Ss_03F_15F09 similar to dbj|BAD83575.1| heat shock 70kDa protein - Oncorhynchus mykiss. Score = 434 bits (1116), Expect = e-120, mRNA sequence /clone=Ss_03F_15F09 /gb=GE623667 /gi=211945208 /ug=Ssa.1060 /len=823
CCCTTTCGAGCGGCCGCCCGGGCAGGTACAGCTTGGTAATGATAGGCTGGCCTGTGTTTCTCCAGCTCCTTTAACTGATGCTCATACTCCTCTTTGTCGCCTAGCTGGTTGCTCTCCAAGGAGGAAATAGTCTGGTCGCACCTGTCCACTACTTTCTTTTTGTCCTCCTCGCTGATCTTGCCTTTCATGTTGTCGTCCTCCACGCTGCTCTTCATATTGAAGGCGTATGACTCCAGGGAGTTCTTGGCTGCCATCTTCTCCCTCTGTGCGTCATCCTCAGCTTTGTATTTGTCAGCGTCCTGCACCATCCTCTCAATATCTTCTTTGCTGAGCCGGCCCTTGTCGTTGGTGATGGTGATCTTGTTCTCTTTGCCCGTGCTCTTGTCCACCGCTGATACG…
>gnl|UG|Ssa#S48417415 EST_ssal_rgf_859892 ssalrgf mixed_tissue full-length Salmo salar cDNA Salmo salar cDNA clone ssal_rgf_535_020 5', mRNA sequence /clone=ssal_rgf_535_020 /clone_end=5' /gb=GE791983 /gi=213084525 /ug=Ssa.1060 /len=859
TTGGGCAATGTAGTCGGAAAGTTCGAGAAATGGCTAGAAATCATGAGTGATATTTTTTAGGCAATGGGGATGGTATATATTCTGGTGAAGTACATTCAGATTCAAACATCGACTCAACGAGAAAGAAAGCAAGAAAAGAGAAGAGACACTTTCAACAGACCTCTACATTCATAAACTGCAACTAACTCCAAACCATCAAGATGTCATCAGCTAAAGGCCCGTCTATCGGCATTGACCTGGGCACCACCTACTCCTGTGTGGGGGTGTTCCAGCATGGCAAAGTGGAGATCATCGCCAACGACCAGGGCAACAGGACCACACCCAGCTATGTGGCCTTCACAGACACCGAGAGACTCATCGGAGACGCAGCAAAGAACCAGGTGGCCATGAACCCCAACA…
>gnl|UG|Ssa#S48417416 EST_ssal_rgf_868340 ssalrgf mixed_tissue full-length Salmo salar cDNA Salmo salar cDNA clone ssal_rgf_535_020 3', mRNA sequence /clone=ssal_rgf_535_020 /clone_end=3' /gb=GE791984 /gi=213084526 /ug=Ssa.1060 /len=727
CATATTTAAATACATTTTATTTGCAATGTCCAGCAATGCAATATGGTATGAAACAACAGATTTACAGTGTGTTTTCTTTTATCTTTCAGTATGTTTATCTAGTGTCATCTTTACAGTACAACCAATAAATATATAGAGCACTTCCTAAATAGCACTGAGCCATAAAAATGCATTAACATTTTAACCAGTAGAAATAAGTATAAGTACAACGTTTTTCCTGAATAGCAAATTGTATGCAGTGATACTAATGCATTTTGAAAAGTCCTTTATACAAGTCCCTCACTTCAGTCAACCTCTTCAATGGTTGGGCCTTGGGAGCTGGCACCAGAGCTGGTCCGTGCCTGATCTCCACAGCAACCTGTGGGCATCCCTCCCTGCTGGTACAGCTTGGTAATTATA…
>gnl|UG|Ssa#S48422386 EST_ssal_rgf_859467 ssalrgf mixed_tissue full-length Salmo salar cDNA Salmo salar cDNA clone ssal_rgf_541_363 5', mRNA sequence /clone=ssal_rgf_541_363 /clone_end=5' /gb=GE796954 /gi=213088583 /ug=Ssa.1060 /len=814
TTGGCTGAAATGTCGACTGAACCGGATGCTGTTTCATTTGTGTGTAAATTTGAATCATAAACGGTTTTTGATCGTTTTAATCAATACAAATAATGGTTTCACTATTAGTGTGCTGTGTGTGTGCGTTCTGGACAGTTCTCCGCGCCACCCGAACGCTCTGGAATAATGAGAACTTTCATTTGCTGTGCTTCCAATGCATACGCCTCCCAGCCTGCGTCATTGCACAGGATTGCTGCGCTCTCATCAGCAATGTAGTCGGAAAGTTCGAGAAATGGCTAGAAATCATGAGTGATATTTTTTAGGCAATGGGGATGGTATATATTCTGGTGAAGTACATTCAGATTCAAACATCGACTCAACGAGAAAGAAAGCAAGAAAAGAGAAGAGACACTTTCAACA…
>gnl|UG|Ssa#S48422387 EST_ssal_rgf_869835 ssalrgf mixed_tissue full-length Salmo salar cDNA Salmo salar cDNA clone ssal_rgf_541_363 3', mRNA sequence /clone=ssal_rgf_541_363 /clone_end=3' /gb=GE796955 /gi=213088584 /ug=Ssa.1060 /len=737
CATATTTAAATACATTTTATTTGCAATGTCCAGCAATGCAATATGGTATGAAACAACAGATTTACAGTGTGTTTTCTTTTATCTTTCAGTATGTTTATCTAGTGTCATCTTTACAGTACAACCAATAAATATATAGAGCACTTCCTAAATAGCACTGAGCCATAAAAATGCATTAACATTTTAACCAGTAGAAATAAGTATAAGTACAACGTTTTTCCTGAATAGCAAATTGTATGCAGTGATACTAATGCATTTTGAAAAGTCCTTTATACAAGTCCCTCACTTCAGTCAACCTCTTCAATGGTTGGGCCTTGGGAGCTGGCACCAGAGCTGGTCCGTGCCTGATCTCCACAGCAACCTGTGGGCATCCCTCCCTGCTGGTACAGCTTGGTAATTATA…
>gnl|UG|Ssa#S50700245 Salmo salar clone ssal-rgf-535-020 Heat shock 70 kDa protein putative mRNA, complete cds /cds=p(196,2130) /gb=BT059340 /gi=223648589 /ug=Ssa.1060 /len=2436
CAATGTAGTCGGAAAGTTCGAGAAATGGCTAGAAATCATGAGTGATATTTTTTAGGCAATGGGGATGGTATATATTCTGGTGAAGTACATTCAGATTCAAACATCGACTCAACGAGAAAGAAAGCAAGAAAAGAGAAGAGACACTTTCAACAGACCTCTACATTCATAAACTGCAACTAACTCCAAACCATCAAGATGTCATCAGCTAAAGGCCCGTCTATCGGCATTGACCTGGGCACCACCTACTCCTGTGTGGGGGTGTTCCAGCATGGCAAAGTGGAGATCATCGCCAACGACCAGGGCAACAGGACCACACCCAGCTATGTGGCCTTCACAGACACCGAGAGACTCATCGGAGACGCAGCAAAGAACCAGGTGGCCATGAACCCCAACAACACC…

## Sheet: mhc-I
Supplementary Table 5: Salmo salar EST sequences used for identification of single nucleotide polymorphisms (SNPs) in major histocompatibility complex class I (mhc-I)
>gnl|UG|Ssa#S18857495 ssalkhc004057 kidney Salmo salar cDNA, mRNA sequence /gb=CA048825 /gi=24354995 /ug=Ssa.31192 /len=451
GGCACGAGGGAGAACCTGACGAGCGTCAACATGAAGGGTTTTATCTTGCTGGTGCTGGGAATAGGCCTTCTACATACAGCATCTGCTGCCACCCACTCTCTGAAATACTTCTACACAGCAGTCTCAGGTGATATTGACTTCCCAGAGTTCACCATCGTTGGTCTGGTCAACAATGGCCAGTTTGTGTACTATGACAGCAACATAAAGAGGATGGTCCCCAAGACTGAGTGGATGAAGCAGAGCGCAGGAGCAGATTACTGGGACACGGAGAGTGAGAAGCAAGTTGGTCAAAATCAAGGCTTCAAAAACAACATTCAAGTGCTAAAGGATCGCTTCAACCAGTCCATGTCCACAGGTGTGCACGTTAACCAGTGGATGTATGGATGTGAGTGGGATGAT…
>gnl|UG|Ssa#S18866520 ssalmge505115 gut Salmo salar cDNA, mRNA sequence /gb=CB502985 /gi=29314211 /ug=Ssa.31192 /len=516
GGATGTGAGTGGGATGATGAGACTGGAGTCACAGAGGGGTTTAATCAGGATGGATATGATGGAGAGGATTTCATAGCATTTGACCTGAAGACAAAGTCATGGATCGCCCCAACGCCACAGGCAGTCATCACCAAACTCAAGTGGGACAGTGACACAGCTCAGAATGAGTACTTGAAAAACTACCTCACCCAGGAGTGCATTGAGTGGCTGAAGAAGTATCTGGACTATGGGAAGAGCACTCTGATGAGGACAGTCCCTCCGTCAGTGTCTCTGCTCCAGAAGACCCCCTCCTCTCCAGTGACCTGCCACGCGACAGGTTTCTACCCCAGTGGAGTCATGGTGTCCTGGCAGAAAGACGGACAAGATCACCATGAAGATGTGGAGTACGGAGAGACTCTC…
>gnl|UG|Ssa#S18869744 ssalplnb512245_rev gut Salmo salar cDNA, mRNA sequence /gb=CB504193 /gi=29315419 /ug=Ssa.31192 /len=581
GCACGAGGAGAAGAGCAAGAAAGGCTTTGTTCCGGCCAGCACTTCCGACACTGACTCTGAAAACTCTGGGAAAGGTGCCCAGAAGATTTGAGAGACCTCTGCACTTCTGTAACATCAGAGAAGGTGCTGAAGAGGAACTTCTCAAGAACATAACACACATATACTTGCACACACACACACACACAACACAGGAGGTTGGTGCCACCTTAATTAGGTAGAGCGGGCTTGTGGTAATTGCTAGAGCAGAATGAGTAGAATGTTACCAAATACATCAACACATGGTTTGATCTACTCTGTTCCAGCCATTATTATGATCTGTCCTCCCCTCAGCAGCCTCCTGTGACACACACACTGTAAACACAGATCCATACATCAACAAAAAAAATCTGCTGTCAAAAA…
>gnl|UG|Ssa#S19096297 SGP165329 Atlantic salmon Intestine cDNA library Salmo salar cDNA clone T4-1096, mRNA sequence /clone=T4-1096 /clone_end=5' /gb=CK884965 /gi=45314596 /ug=Ssa.31192 /len=253
ATTTTTTTTGGGGCCTTACGGTTGGAGAAGTTAACGTTGTTCGAGAGAACCTGACGAGCGTCAACATGAAGGGTTTTATCTTGCTGGTGCTGGGAATAGGCCTTCTACATACAGCATCTGCTGCCACCCACTCTCTGAAATACTTCTACACAGCAGTCTCAGGTGATATTGACTTCCCAGAGTTCACCATCGTTGGTCTGGTCAACAATGGCCAGTTTGTGTACTATGACAGCAACATAAAGAGGATGGTCCC
>gnl|UG|Ssa#S19106562 SGP160118 Atlantic salmon Spleen cDNA library Salmo salar cDNA clone MI5-0769, mRNA sequence /clone=MI5-0769 /clone_end=5' /gb=CK894511 /gi=45324244 /ug=Ssa.31192 /len=377
CACTTCCGACACTGACTCTGACAACTCTGGGAGAGCTGCCCAGATGACTTGAGAGACCTCTCTGCTCTTCTGTAGCATCAGAGAAGGTGCTGAAGAGGAACGTCTCAAGAACATAACACACGTATACTTGCACACACACACACACACACACACACACACACACACACACACACACAACACAGGAGGTTGGTGCCACCTTAATTGGGTCGACGCGGGCTTGTGGTAATTGCTAGAGCGGAATGGTACCAAATACATCAACATGGTTTGATCTACTCCGTTCCACCCATTATTATGATCTGTCCTCCCCTCAGCAGCCTCCTGTGACACACACACTGTAAACACAGATCCATACATCAACAAAAAAAATCTGCTGTCAA
>gnl|UG|Ssa#S22713785 ssalrgb553353_rev_0 mixed_tissue Salmo salar cDNA, mRNA sequence /gb=CX358222 /gi=57126781 /ug=Ssa.31192 /len=256
GATGTTGGAGAAGTTAACGTTGTTCGAGAGAACCTGACGAGCGTCAACATGAAGGGTTTTATCTTGCTGGTGCTGGGAATAGGCCTTCTACATACAGCATCTGCTGCCACCCACTCTCTGAAATACTTCTACACAGCAGTCTCAGGTGATATTGACTTCCCAGAGTTCACCATCGTTGGTCTGGTCAACAATGGCCAGTTTGTGTACTATGACAGCAACATAAAGAGGATGGTCCCCAAGACTGAGTGGATGAAGC
>gnl|UG|Ssa#S23754467 SGP265731 Atlantic salmon Head kidney cDNA library Salmo salar cDNA clone FN4-2924 5', mRNA sequence /clone=FN4-2924 /clone_end=5' /gb=DN139726 /gi=59834043 /ug=Ssa.31192 /len=541
GACATGAAGTGTTTCATTCTTCTGCTTTTAGGAATAGCCCTACATTCTTCATCTGCCGCTACGCATTCACTGCGTTATGTGTACACTGCGACCTCAGGAATACCAGACTTCCCAGAGTTTGTGACTGTTGGGTTGGTGAATGGAGAACCCATCTCGTACTATGACAGCATCATCCGCAGAGAAACTCCCCGACAGGACTGGATGGCCAAGACTGAGGGGTCTGACTACTGGGAGAGTCAGACTCAGGTCTCCATTGGTTCTGAACAGACCTTCAAAGCCAACATTGATGTTGCCAAGCAGCGCTTCAATCAGACTGGAGGTGTGCACGTTAACCAGTGGATGTATGGATGTGAGTGGGATGATGAGGCTGGAGTCACAGAGGGGTTTGAACAGTGGGGA…
>gnl|UG|Ssa#S23868415 SGP270114 Atlantic salmon White muscle cDNA library Salmo salar cDNA clone HM4-3137 5', mRNA sequence /clone=HM4-3137 /clone_end=5' /gb=DN163649 /gi=60104042 /ug=Ssa.31192 /len=379
GGACTTCATAGCATTTGACCTGAAGACAAAGTCATGGATCGGCCCAACGCCACAGGCAGTCATCACCAAACTCAAGTGGGACAGTGACACAGCTCAGAATGAGCACCGAAAAAACTACTACACCCAGATCTGCATTGAGTGGCTGAAGAAGTATGTGGACTATGGGAAGAGCACTCTGATGAGGACAGTCCCTCCGTCAGTGTCTCTGCTCCAGAAGACCCCCTCCTCTCCAGTGACCTGCCACGCGACAGGTTTCTACCCCAGTGGAGTCATGGTGTCCTGGCAGAAAGACGGACAAGATCACCATGAAGATGTGGAGTACGGAGAGACTCTCCAGAACGATGACGGAACCTTCCAGAAAAGCTCCCACCTGACAGTG
>gnl|UG|Ssa#S23868585 SGP270865 Atlantic salmon White muscle cDNA library Salmo salar cDNA clone HM4-3637 5', mRNA sequence /clone=HM4-3637 /clone_end=5' /gb=DN164011 /gi=60104404 /ug=Ssa.31192 /len=596
GAATACCAGACTTCCCAGAGTTTGTGACTGTTGGGTTGGTGAATGGAGAACCCATCTCGTACTATGACAGCATCATCCGCAGAGAAACTCCCCGACAGGACTGGATGGCCAAGACTGAGGGGTCTGACTACTGGGAGAGTCAGACTCAGGTCTCCATTGGTTCTGAACAGACCTTCAAAGCCAACATTGATGTTGCCAAGCAGCGCTTCAATCAGACTGGAGGTGTGCACGTTAACCAGTGGATGTATGGATGTGAGTGGGATGATGAGGCTGGAGTCACAGAGGGGTTTGAACAGTGGGGATATGATGGAGAGGACTTCATAGCATTTGACCTGAAGACAAAGTCATGGATCGCCCCAACGCCACAGGCAGTCATCACCAAACTCAAGTGGGACAGTG…
>gnl|UG|Ssa#S24516134 EST00032 SSH1 Salmo salar cDNA similar to MHC class I heavy chain, mRNA sequence /gb=CX727351 /gi=62630270 /ug=Ssa.31192 /len=560
TTTAACAGCGAGAACACATCGGGAATTTACGGACAAACGTCAACATGAAGAGTTGTATCCTTCTGCTGTTCCTGGGAATAGTCCTTCTTCATACAGTATCTGCTGCAACCAATACACTGCAGTATTTCTACACGGCCACTTCTGGTATAGATAACTTCCCAGAGTTTGTGACTATGGGAATCGTCAATGGCCATCAGATTGACCACTACGACAGTATCACCAAGAGAGCAATCCAGAAAGCTGAGTGGATCAGTGGGGCAGTTGACCCTGACTATTGGAAGACTAACACCCAGATCTATGCTGGTACAGAGACAGTTTTCGTGAACAACATTAATGTTGCGAAATCCCGCTTCAATCAAACTGGAGGTGTGCACGTTTTCCAGATGATGTGTGGTTGTG…
>gnl|UG|Ssa#S27138315 AM041739 pGemT-easy Atlantic salmon gill subtracted library (Aeromonas salmonicda infected salmon subtracted with uninfected) Salmo salar cDNA clone GT4H7, mRNA sequence /clone=GT4H7 /gb=AM041739 /gi=75981108 /ug=Ssa.31192 /len=583
ACTATGACAGCAACATAAAGAGGATGGTCCCCAAGATTGAGTGGATGAAGCAGAGCGCAGGAGCAGATTACTGGGACACGGAGAGTGAGAAGCAAGTTGGTCAAAATCAAGGCTTCAAAAACAACATTCAAGTGCTAAAGGATCGCTTCAACCAGTCCATGTCCACAGGTGTGCACGTTAACCAGTGGATGTATGGATGTGAGTGGGATGATGAGGCTGGAGTCACAGAGGGGTTTGAACAGTGGGGATATGATGGAGAGGACTTCATAGCATTTGACCTGAAGACAAAGTCATGGATCGCCSCAACGCCACAGGCAGTCATCACCAAACTCAAGTGGGACAGTGACACAGCTCAGAATGAGCACCGAAAAAACTACTACACCCAGATCTGCATTGAGT…
>gnl|UG|Ssa#S27548490 SGP283059 Atlantic salmon intestine SSH cDNA library Salmo salar cDNA clone ITO-0331, mRNA sequence /clone=ITO-0331 /gb=DV107559 /gi=76595888 /ug=Ssa.31192 /len=497
TTCGAGCGGCCGCCCGGGCAGGTACTCCACATCTTCATGGTGATCTTGTCCGTCTTTCTGCCAGGACACCATGACTCCACTGGGGTAGAAACCTGTCGCGTGGCAGGTCACTGGAGAGGAGGGGGTCTTCTGGAGCAGAGACACTGACGGAGGGACTGTCCTCATCAGAGTGCTCTTCCCATAGTCCACATACTTCTTCAGCCACTCAATGCAGATCTGGGTGTAGTAGTTTTTTCGGTGCTCATTCTGAGCTGTGTCACTGTCCCACTTGAGTTTGGTGATGACTGCCTGTGGCGTTGGGGCGATCCATGACTTTGTCTTCAGGTCAAATGCTATGAAGTCCTCTCCCATCATATCCCCACTGTTCAAACCCCTCTGTGACTCCAGCCTCATCATCCC…
>gnl|UG|Ssa#S29966059 Salmo salar MHC class I antigen (Sasa-UBA) mRNA, Sasa-UBA*0302 allele, partial cds /cds=p(1,1008) /gb=DQ091798 /gi=72536035 /ug=Ssa.31192 /len=1076
CATTCACTGCGTTATGTGTACACTGCGACCTCAGGAATACCAGACTTCCCAGAGTTTGTGACTGTTGGGTTGGTGAATGGAGAACCCATCTCGTACTATGACAGCATCATCCGCAGAGAAACTCCCCGACAGGACTGGATGGCCAAGACTGAGGGGTCTGACTACTGGGAGAGTCAGACTCAGGTCTCCATTGGTTCTGAACAGACCTTCAAAGCCAACATTGATGTTGCCAAGCAGCGCTTCAATCAGACTGGAGGTGTGCACGTTTTCCAGATGATGTGTGGTTGTGAGTGGGATGATGAGGCTGGAGCCACAGAGGGGTTTGATCAGTATGGATATGATGGAGAGGATTTCATAGCATTTGACCTGAAGACAAAGTCATGGATCGCCCCAACGCCA…
>gnl|UG|Ssa#S29966061 Salmo salar MHC class I antigen (Sasa-UBA) mRNA, Sasa-UBA*0202 allele, partial cds /cds=p(1,1009) /gb=DQ091796 /gi=72536031 /ug=Ssa.31192 /len=1077
GAATACACTGCAGTATTTCTACACGGCCACTTCTGGTATAGATAACTTCCCAGAGTTTGTGACTATGGGAATCGTCAATGGCCATCAGATTGACCACTACGACAGTATCACCAAGAGAGCAATCCAGAAAGCTGAGTGGATCAGTGGGGCAGTTGACCCTGACATTTGGAAGACTAACACCCAGATCTATGCTGGTACAGAGACAGTTTTCGTGAACAACATTAATGTTGCGAAATCCCGCTTCAATCAAACTGGAGGTGTGCACGTTTTCCAGATGATGTGTGGTTGTGAGTGGGATGATGAGGCTGGAGCCACAGAGGGGTTTGATCAGTATGGATATGATGGAGAGGATTTCATAGCATTTGACCTGAAGACAAAGTCATGGATCGCCCCAACGCC…
>gnl|UG|Ssa#S30050727 SGP304838 Atlantic salmon Brain II cDNA library Salmo salar cDNA clone SS0146D06 5', mRNA sequence /clone=SS0146D06 /clone_end=5' /gb=DW178158 /gi=84205037 /ug=Ssa.31192 /len=329
GAGTTCTGCTCGGAGATCAAAACAGAGAGGATCGTATGTCTGCCTGGAGATCGAAACAGAGAGGATCGTAGAGAAAATAATCCGAATCGAACTACATTTGAAAATTGATCTATAGCCACAAAATTGACCGACCAATGACGACATGAAGTGTTTCATTCTTCTGCTTTTAGGAATAGCCCTACATTCTTCATCTGCCGCTACGCATTCACTGCGTTATGTGTACACTGCGACCTCAGTGAATACCAGACTTCCCAGAGTTTGTGACTGTTGGGTTGGTGAATGGAGAACCCATCTCGTACTATGACAGCATCATCCGCAGAGAAACTCCC
>gnl|UG|Ssa#S30050987 SGP305156 Atlantic salmon Brain II cDNA library Salmo salar cDNA clone SS0157C05 5', mRNA sequence /clone=SS0157C05 /clone_end=5' /gb=DW178418 /gi=84205500 /ug=Ssa.31192 /len=352
CAACTCTGGTGAGAGCTGCCCAGATGACTTGAGAGACCTCTCTGCTCTTCTGTAGCATCAGAGAAGGTGCTGAAGAGGAACGTCTCAAGAACATAACACACGTATACTTGCACACACACACACACACACACACACACACACACACACACACACAACACAGGAGGTTGGTGCCACCTTAATTGGGTCGAGCGGGCTTGTGGTAATTGCTAGAGCGGAATGGTACCAAATACATCAACATGGTTTGATCTACTCCGTTCCAGCCATTATTATGATCTGTCCTCCCCTCAGCAGCCTCCTGTGACACACACACTGTAAACACAGATCCATACATCAACAAAAAAAATCTGCTGTC
>gnl|UG|Ssa#S30052371 SGP303398 Atlantic salmon Gills II cDNA library Salmo salar cDNA clone SS0066D06 5', mRNA sequence /clone=SS0066D06 /clone_end=5' /gb=DW179802 /gi=84207969 /ug=Ssa.31192 /len=457
GGAGTCTGCTCGGAGATCAAAAGAGAGGACGTATGTCTGCCTGGAGATCGAAACAGAGAGGATCGTAGAGAAAATAATCCGAATCGAACTACATTTGAAAATTGATCTATAGCCACAAAATTGACCGACCAAGGACGACATGAAGTGTTCATTCTTCTGCTTTTAGGAATAGCCCTACATTCTTCATCTGCCGCTACGCATTCACTGCGTTATGTGTACACTGCGACCTCAGGAATACCAGACTTCCCAGAGTTTGTGACTGTTGGGTTGGTGAATGGAGAACCCATCTCGTACTATGACAGCATCATCCGCAGAGAAACTCCCCGACAGGACTGGATGGCCAAGACTGAGGGGTCTGACTACTGGGAGAGTCAGACTCAGGTCTCCATTGGTTCTGAA…
>gnl|UG|Ssa#S30052542 SGP303583 Atlantic salmon Gills II cDNA library Salmo salar cDNA clone SS0104E03 5', mRNA sequence /clone=SS0104E03 /clone_end=5' /gb=DW179973 /gi=84208305 /ug=Ssa.31192 /len=285
AACAGAGAGGATCGTATGTCTGCCTAGGAGATCGAAACAGAGAGGATCGTAGAGAAAATAATCCGAATCGAACTACATTTGAAAATTGATCTATAGCCACAAAATTGACCGACCAAAGACGACATGAAGTGTTTCATTCTTCTGCTTTTAGGAATAGCCCTACATTCTTCATCTGCCGATACGCATTCACTGCGTTATGTGTACACTGCGACCTCAGGAATACCAGACTTCCCAGAGTTTGTGACTGTAGGGTTGGTGAATGGAGAACCCATCTCGTACTATGAC
>gnl|UG|Ssa#S30239186 EST_ssal_plnb_3883 plnb Salmo salar cDNA clone ssal_rgb2_021_350_fwd 3', mRNA sequence /clone=ssal_plnb_021_350_fwd /clone_end=3' /gb=DW535247 /gi=84984897 /ug=Ssa.31192 /len=262
CCCCTCCATTCACCAACCCAACAGTCACAAACTCTGCCATGTCTGGTATTCCTGAGGTCGCAGTGTACACATAACGCAGTGAATGCGTAGCGGCAGATGAAGAATGTAGGGCCATTCCTAAAAGCAGAAGAATGAAACACTTCATGTCGTCCTTGGTCGGTCAATTTTGTGGCTATAGATCAANTTTCAAATGTAGTTCGATTCGGATTATTTTCTCTACGATCCTCTCTGTTTCGATCTCCAGGCAGACATACCCTCGTGC
>gnl|UG|Ssa#S30239187 EST_ssal_plnb_3884 plnb Salmo salar cDNA clone ssal_rgb2_021_350_rev 5', mRNA sequence /clone=ssal_plnb_021_350_rev /clone_end=5' /gb=DW535248 /gi=84984898 /ug=Ssa.31192 /len=256
GCACGAGGGTATGTCTGCCTGGAGATCGAAACAGAGAGGATCGTAGAGAAAATAATCCGAATCGAACTACATTTGAAAATTGATCTATAGCCACAAAATTGACCGACCAAGGACGACATGAAGTGTTTCATTCTTCTGCTTTTAGGAATGGCCCTACATTCTTCATCTGCCGCTACGCATTCACTGCGTTATGTGTACACTGCGACCTCAGGAATACCAGACTTCCCAGAGTTTGTGACTGTTGGGTTGGTGAATG
>gnl|UG|Ssa#S30292261 EST_ssal_rgb2_43644 rgb2 Salmo salar cDNA clone ssal_rgb2_570_279_rev 5', mRNA sequence /clone=ssal_rgb2_570_279_rev /clone_end=5' /gb=DW579225 /gi=85051047 /ug=Ssa.31192 /len=750
ACGTTTACGTTGTTCGAGAGAACCTGACGAGCGTCAACATGAAGGGTTTTATCTTGCTGGTGCTGGGAATAGGCCTTCTACATACAGCATCTGCTGCCACCCACTCTCTGAAATACTTCTACACAGCAGTCTCAGGTGATATTGACTTCCCAGAGTTCACCATCGTTGGTCTGGTCAACAATGGCCAGTTTGTGTACTATGACAGCAACATAAAGAGGATGGTCCCCAAGACTGAGTGGATGAAGCAGAGCGCAGGAGCAGATTACTGGGACACGGAGAGTGAGAAGCAAGTTGGTCAAAATCAAGGCTTCAAAAACAACATTCAAGTGCTAAAGGATCGCTTCAACCAGTCCATGTCCACAGGTGTGCACGTTAACCAGTGGATGTATGGATGTGAGT…
>gnl|UG|Ssa#S30293956 EST_ssal_rgb2_45339 rgb2 Salmo salar cDNA clone ssal_rgb2_573_145_rev 5', mRNA sequence /clone=ssal_rgb2_573_145_rev /clone_end=5' /gb=DW580920 /gi=85052742 /ug=Ssa.31192 /len=775
ATCTCAAGAGCGAAAGTTTAACAGCGAGAACACATCGGGAATTTACGGACAAACGTCAACATGAAGAGTTGTATCCTTCTGCTGTTCCTGGGAATAGTCCTTCTTCATACAGTATCTGCTGCAACCAATACACTGCAGTATTTCTACACGGCCACTTCTGGTATAGATAACTTCCCAGAGTTTGTGACTATGGGAATCGTCAATGGCCATCAGATTGACCACTACGACAGTATCACCAAGAGAGCAATCCAGAAAGCTGAGTGGATCAGTGGGGCAGTTGACCCTGACTATTGGAAGACTAACACCCAGATCTATGCTGGTACAGAGACAGTTTTCGTGAACAACATTAATGTTGCGAAATCCCGCTTCAATCAAACTGGAGGTGTGCACGTTTTCCAG…
>gnl|UG|Ssa#S31970167 EST_ssal_rgb2_54696 ssalrgb2 mixed_tissue Salmo salar cDNA Salmo salar cDNA clone ssal_rgb2_588_152_fwd 3', mRNA sequence /clone=ssal_rgb2_588_152_fwd /clone_end=3' /gb=DY698957 /gi=89841566 /ug=Ssa.31192 /len=601
GAGCCTACATCTCAAGAGCGAAAGTTTAACAGCGAGAACACATCGGGAATTTACGGACAAACGTCAACATGAAGAGTTGTATCCTTCTGCTGTTCCTGGGAATAGTCCTTCTTCATACAGTATCTGCTGCAACCAATACACTGCAGTATTTCTACACGGCCACTTCTGGTATAGATAACTTCCCAGAGTTTGTGACTATGGGAATCGTCAATGGCCATCAGATTGACCACTACGACAGTATCACCAAGAGAGCAATCCAGAAAGCTGAGTGGATCAGTGGGGCAGTTGACCCTGACTATTGGAAGACTAACACCCAGATCTATGCTGGTACAGAGACAGTTTTCGTGAACAACATTAATGTTGCGAAATCCCGCTTCAATCAAACTGGAGGTGTGCACG…
>gnl|UG|Ssa#S32000962 EST_ssal_rgb2_85298 ssalrgb2 mixed_tissue Salmo salar cDNA Salmo salar cDNA clone ssal_rgb2_639_258_rev 5', mRNA sequence /clone=ssal_rgb2_639_258_rev /clone_end=5' /gb=DY729559 /gi=89873436 /ug=Ssa.31192 /len=771
GATGTCAACATGAAGGGTTTTATCTTGCTGGTGCTGGGAATAGGCCTTCTACATACAGCATCTGCTGCCACCCACTCTCTGAAATACTTCTACACAGCAGTCTCAGGTGATATTGACTTCCCAGAGTTCACCATCGTTGGTCTGGTCAACAATGGCCAGTTTGTGTACTATGACAGCAACATAAAGAGGATGGTCCCCAAGACTGAGTGGATGAAGCAGAGCGCAGGAGCAGATTACTGGGACACGGAGAGTGAGAAGCAAGTTGGTCAAAATCAAGGCTTCAAAAACAACATTCAAGTGCTAAAGGATCGCTTCAACCAGTCCATGTCCACAGGTGTGCACGTTAACCAGTGGATGTATGGATGTGAGTGGGATGATGAGGCTGGAGTCACAGAGGGG…
>gnl|UG|Ssa#S35559182 EST_ssal_eve_58296 ssaleve thyroid Salmo salar cDNA Salmo salar cDNA clone ssal_eve_579_176_fwd 3', mRNA sequence /clone=ssal_eve_579_176_fwd /clone_end=5' /gb=EG845560 /gi=117513801 /ug=Ssa.31192 /len=895
GGGGGGAAGAAGAAGAGCAAGAAAGGCTTTGTTCCGGCCAGCACTTCCGACACTGACTCTGAAAACTCTGGGAAAGGTGCCCAGAAGATTTGAGAGACCTCTGCACTTCTGTAACATCAGAGAAGGTGCTGAAGAGGAACTTCTCAAGAACATAACACACATATACTTGCACACACACACACACACAACACAGGAGGTTGGTGCCACCTTAATTAGGTAGAGCGGGCTTGTGGTAATTGCTAGAGCAGAATGAGTAGAATGTTACCAAATACATCAACACATGGTTTGATCTACTCTGTTCCAGCCATTATTATGATCTGTCCTCCCCTCAGCAGCCTCCTGTGACACACACACTGTAAACACAGATCCATACATCAACAAAAAAAATCTGCTGTCAAA…
>gnl|UG|Ssa#S35598070 EST_ssal_plnb_6648 ssalplnb mixed_tissue Salmo salar cDNA Salmo salar cDNA clone ssal_plnb_029_197_rev 5', mRNA sequence /clone=ssal_plnb_029_197_rev /clone_end=5' /gb=EG755518 /gi=117423294 /ug=Ssa.31192 /len=167
GCACGAGGGTTATGTTCTTGAGAAGTTCCTCTTCAGCACCTTCTCTGATGTTACAGAAGTGCAGAGGTCTCTCAAATCTTCTGGGCACCTTTCCCAGAGTTTTCAGAGTCAGTGTCGGAAGTGCTGGCCGGAACAAAGCCTTTCTTGCTCTTCTTCTTCCAAATGAC
>gnl|UG|Ssa#S48393410 EST_ssal_rgf_835079 ssalrgf mixed_tissue full-length Salmo salar cDNA Salmo salar cDNA clone ssal_rgf_002_359 5', mRNA sequence /clone=ssal_rgf_002_359 /clone_end=5' /gb=GE767978 /gi=213060795 /ug=Ssa.31192 /len=783
TTGGCGTCAAGATGAAGGGTTTTATCTTGCTGGTGCTGGGAATAGGCCTTCTACATACAGCATCTGCTGCCACCCACTCTCTGAAATACTTCTACACAGCAGTCTCAGGTGATATTGACTTCCCAGAGTTCACCATCGTTGGTCTGGTCAACAATGGCCAGTTTGTGTACTATGACAGCAACATAAAGAGGATGGTCCCCAAGACTGAGTGGATGAAGCAGAGCGCAGGAGCAGATTACTGGGACACGGAGAGTGAGAAGCAAGTTGGTCAAAATCAAGGCTTCAAAAACAACATTCAAGTGCTAAAGGATCGCTTCAACCAGTCCATGTCCACAGGTGTGCACGTTAACCAGTGGATGTATGGATGTGAGTGGGATGATGAGGCTGGAGTCACAGAGG…
>gnl|UG|Ssa#S48393533 EST_ssal_rgf_839752 ssalrgf mixed_tissue full-length Salmo salar cDNA Salmo salar cDNA clone ssal_rgf_501_040 5', mRNA sequence /clone=ssal_rgf_501_040 /clone_end=5' /gb=GE768101 /gi=213061758 /ug=Ssa.31192 /len=821
TTGGGTTGGAGAAGTTAACGTTGTTCGAGAGAACCTGACGAGCGTCAACATGAAGGGTTTTATCTTGCTGGTGCTGGGAATAGGCCTTCTACATACAGCATCTGCTGCCACCCACTCTCTGAAATACTTCTACACAGCAGTCTCAGGTGATATTGACTTCCCAGAGTTCACCATCGTTGGTCTGGTCAACAATGGCCAGTTTGTGTACTATGACAGCAACATAAAGAGGATGGTCCCCAAGACTGAGTGGATGAAGCAGAGCGCAGGAGCAGATTACTGGGACACGGAGAGTGAGAAGCAAGTTGGTCAAAATCAAGGCTTCAAAAACAACATTCAAGTGCTAAAGGATCGCTTCAACCAGTCCATGTCCACAGGTGTGCACGTTAACCAGTGGATGTA…
>gnl|UG|Ssa#S48397306 EST_ssal_rgf_840957 ssalrgf mixed_tissue full-length Salmo salar cDNA Salmo salar cDNA clone ssal_rgf_506_093 5', mRNA sequence /clone=ssal_rgf_506_093 /clone_end=5' /gb=GE771874 /gi=213064736 /ug=Ssa.31192 /len=850
TTGGAGTTAACGTTGTTCGAGAGAACCTGACGAGCGTCAACATGAAGGGTTTTATCTTGCTGGTGCTGGGAATAGGCCTTCTACATACAGCATCTGCTGCCACCCACTCTCTGAAATACTTCTACACAGCAGTCTCAGGTGATATTGACTTCCCAGAGTTCACCATCGTTGGTCTGGTCAACAATGGCCAGTTTGTGTACTATGACAGCAACATAAAGAGGATGGTCCCCAAGACTGAGTGGATGAAGCAGAGCGCAGGAGCAGATTACTGGGACACGGAGAGTGAGAAGCAAGTTGGTCAAAATCAAGGCTTCAAAAACAACATTCAAGTGCTAAAGGATCGCTTCAACCAGTCCATGTCCACAGGTGTGCACGTTAACCAGTGGATGTATGGATGTG…
>gnl|UG|Ssa#S48397643 EST_ssal_rgf_841134 ssalrgf mixed_tissue full-length Salmo salar cDNA Salmo salar cDNA clone ssal_rgf_506_270 5', mRNA sequence /clone=ssal_rgf_506_270 /clone_end=5' /gb=GE772211 /gi=213064497 /ug=Ssa.31192 /len=845
TTGGCGTTGGAGAAGTTAACGTTGTTCGAGAGAACCTGACGAGCGTCAACATGAAGGGTTTTATCTTGCTGGTGCTGGGAATAGGCCTTCTACATACAGCATCTGCTGCCACCCACTCTCTGAAATACTTCTACACAGCAGTCTCAGGTGATATTGACTTCCCAGAGTTCACCATCGTTGGTCTGGTCAACAATGGCCAGTTTGTGTACTATGACAGCAACATAAAGAGGATGGTCCCCAAGACTGAGTGGATGAAGCAGAGCGCAGGAGCAGATTACTGGGACACGGAGAGTGAGAAGCAAGTTGGTCAAAATCAAGGCTTCAAAAACAACATTCAAGTGCTAAAGGATCGCTTCAACCAGTCCATGTCCACAGGTGTGCACGTTAACCAGTGGATGT…
>gnl|UG|Ssa#S48398422 EST_ssal_rgf_840774 ssalrgf mixed_tissue full-length Salmo salar cDNA Salmo salar cDNA clone ssal_rgf_507_294 5', mRNA sequence /clone=ssal_rgf_507_294 /clone_end=5' /gb=GE772990 /gi=213065456 /ug=Ssa.31192 /len=846
TTGGCGTTGGAGAAGTTAACGTTGTTCGAGAGAACCTGACGAGCGTCAACATGAAGGGTTTTATCTTGCTGGTGCTGGGAATAGGCCTTCTACATACAGCATCTGCTGCCACCCACTCTCTGAAATACTTCTACACAGCAGTCTCAGGTGATATTGACTTCCCAGAGTTCACCATCGTTGGTCTGGTCAACAATGGCCAGTTTGTGTACTATGACAGCAACATAAAGAGGATGGTCCCCAAGACTGAGTGGATGAAGCAGAGCGCAGGAGCAGATTACTGGGACACGGAGAGTGAGAAGCAAGTTGGTCAAAATCAAGGCTTCAAAAACAACATTCAAGTGCTAAAGGATCGCTTCAACCAGTCCATGTCCACAGGTGTGCACGTTAACCAGTGGATGT…
>gnl|UG|Ssa#S48398896 EST_ssal_rgf_839485 ssalrgf mixed_tissue full-length Salmo salar cDNA Salmo salar cDNA clone ssal_rgf_508_157 5', mRNA sequence /clone=ssal_rgf_508_157 /clone_end=5' /gb=GE773464 /gi=213067409 /ug=Ssa.31192 /len=798
TTGGAGTTAACGTTGTTCGAGAGAACCTGACGAGCGTCAACATGAAGGGTTTTATCTTGCTGGTGCTGGGAATAGGCCTTCTACATACAGCATCTGCTGCCACCCACTCTCTGAAATACTTCTACACAGCAGTCTCAGGTGATATTGACTTCCCAGAGTTCACCATCGTTGGTCTGGTCAACAATGGCCAGTTTGTGTACTATGACAGCAACATAAAGAGGATGGTCCCCAAGACTGAGTGGATGAAGCAGAGCGCAGGAGCAGATTACTGGGACACGGAGAGTGAGAAGCAAGTTGGTCAAAATCAAGGCTTCAAAAACAACATTCAAGTGCTAAAGGATCGCTTCAACCAGTCCATGTCCACAGGTGTGCACGTTAACCAGTGGATGTATGGATGTG…
>gnl|UG|Ssa#S48400762 EST_ssal_rgf_848917 ssalrgf mixed_tissue full-length Salmo salar cDNA Salmo salar cDNA clone ssal_rgf_510_373 5', mRNA sequence /clone=ssal_rgf_510_373 /clone_end=5' /gb=GE775330 /gi=213067271 /ug=Ssa.31192 /len=859
TTGGCGTTGGAGAAGTTAACGTTGTTCGAGAGAACCTGACGAGCGTCAACATGAAGGGTTTTATCTTGCTGGTGCTGGGAATAGGCCTTCTACATACAGCATCTGCTGCCACCCACTCTCTGAAATACTTCTACACAGCAGTCTCAGGTGATATTGACTTCCCAGAGTTCACCATCGTTGGTCTGGTCAACAATGGCCAGTTTGTGTACTATGACAGCAACATAAAGAGGATGGTCCCCAAGACTGAGTGGATGAAGCAGAGCGCAGGAGCAGATTACTGGGACACGGAGAGTGAGAAGCAAGTTGGTCAAAATCAAGGCTTCAAAAACAACATTCAAGTGCTAAAGGATCGCTTCAACCAGTCCATGTCCACAGGTGTGCACGTTAACCAGTGGATGT…
>gnl|UG|Ssa#S48400981 EST_ssal_rgf_839047 ssalrgf mixed_tissue full-length Salmo salar cDNA Salmo salar cDNA clone ssal_rgf_511_103 5', mRNA sequence /clone=ssal_rgf_511_103 /clone_end=5' /gb=GE775549 /gi=213066292 /ug=Ssa.31192 /len=775
TTGGCGTTGGAGAAGTTAACGTTGTTCGAGAGAACCTGACGAGCGTCAACATGAAGGGTTTTATCTTGCTGGTGCTGGGAATAGGCCTTCTACATACAGCATCTGCTGCCACCCACTCTCTGAAATACTTCTACACAGCAGTCTCAGGTGATATTGACTTCCCAGAGTTCACCATCGTTGGTCTGGTCAACAATGGCCAGTTTGTGTACTATGACAGCAACATAAAGAGGATGGTCCCCAAGACTGAGTGGATGAAGCAGAGCGCAGGAGCAGATTACTGGGACACGGAGAGTGAGAAGCAAGTTGGTCAAAATCAAGGCTTCAAAAACAACATTCAAGTGCTAAAGGATCGCTTCAACCAGTCCATGTCCACAGGTGTGCACGTTAACCAGTGGATGT…
>gnl|UG|Ssa#S48403051 EST_ssal_rgf_844358 ssalrgf mixed_tissue full-length Salmo salar cDNA Salmo salar cDNA clone ssal_rgf_514_038 5', mRNA sequence /clone=ssal_rgf_514_038 /clone_end=5' /gb=GE777619 /gi=213072645 /ug=Ssa.31192 /len=768
TTGGGTTGGAGAAGTTAACGTTGTTCGAGAGAACCTGACGAGCGTCAACATGAAGGGTTTTATCTTGCTGGTGCTGGGAATAGGCCTTCTACATACAGCATCTGCTGCCACCCACTCTCTGAAATACTTCTACACAGCAGTCTCAGGTGATATTGACTTCCCAGAGTTCACCATCGTTGGTCTGGTCAACAATGGCCAGTTTGTGTACTATGACAGCAACATAAAGAGGATGGTCCCCAAGACTGAGTGGATGAAGCAGAGCGCAGGAGCAGATTACTGGGACACGGAGAGTGAGAAGCAAGTTGGTCAAAATCAAGGCTTCAAAAACAACATTCAAGTGCTAAAGGATCGCTTCAACCAGTCCATGTCCACAGGTGTGCACGTTAACCAGTGGATGTA…
>gnl|UG|Ssa#S48403214 EST_ssal_rgf_844444 ssalrgf mixed_tissue full-length Salmo salar cDNA Salmo salar cDNA clone ssal_rgf_514_124 5', mRNA sequence /clone=ssal_rgf_514_124 /clone_end=5' /gb=GE777782 /gi=213071248 /ug=Ssa.31192 /len=817
TTGGCGTTGGAGAAGTTAACGTTGTTCGAGAGAACCTGACGAGCGTCAACATGAAGGGTTTTATCTTGCTGGTGCTGGGAATAGGCCTTCTACATACAGCATCTGCTGCCACCCACTCTCTGAAATACTTCTACACAGCAGTCTCAGGTGATATTGACTTCCCAGAGTTCACCATCGTTGGTCTGGTCAACAATGGCCAGTTTGTGTACTATGACAGCAACATAAAGAGGATGGTCCCCAAGACTGAGTGGATGAAGCAGAGCGCAGGAGCAGATTACTGGGACACGGAGAGTGAGAAGCAAGTTGGTCAAAATCAAGGCTTCAAAAACAACATTCAAGTGCTAAAGGATCGCTTCAACCAGTCCATGTCCACAGGTGTGCACGTTAACCAGTGGATGT…
>gnl|UG|Ssa#S48405062 EST_ssal_rgf_843105 ssalrgf mixed_tissue full-length Salmo salar cDNA Salmo salar cDNA clone ssal_rgf_516_321 5', mRNA sequence /clone=ssal_rgf_516_321 /clone_end=5' /gb=GE779630 /gi=213070792 /ug=Ssa.31192 /len=836
TTGGGTTAACGTTGTTCGAGAGAACCTGACGAGCGTCAACATGAAGGGTTTTATCTTGCTGGTGCTGGGAATAGGCCTTCTACATACAGCATCTGCTGCCACCCACTCTCTGAAATACTTCTACACAGCAGTCTCAGGTGATATTGACTTCCCAGAGTTCACCATCGTTGGTCTGGTCAACAATGGCCAGTTTGTGTACTATGACAGCAACATAAAGAGGATGGTCCCCAAGACTGAGTGGATGAAGCAGAGCGCAGGAGCAGATTACTGGGACACGGAGAGTGAGAAGCAAGTTGGTCAAAATCAAGGCTTCAAAAACAACATTCAAGTGCTAAAGGATCGCTTCAACCAGTCCATGTCCACAGGTGTGCACGTTAACCAGTGGATGTATGGATGTGA…
>gnl|UG|Ssa#S48405110 EST_ssal_rgf_843129 ssalrgf mixed_tissue full-length Salmo salar cDNA Salmo salar cDNA clone ssal_rgf_516_345 5', mRNA sequence /clone=ssal_rgf_516_345 /clone_end=5' /gb=GE779678 /gi=213070840 /ug=Ssa.31192 /len=837
TTGGCGTTGGAGAAGTTAACGTTGTTCGAGAGAACCTGACGAGCGTCAACATGAAGGGTTTTATCTTGCTGGTGCTGGGAATAGGCCTTCTACATACAGCATCTGCTGCCACCCACTCTCTGAAATACTTCTACACAGCAGTCTCAGGTGATATTGACTTCCCAGAGTTCACCATCGTTGGTCTGGTCAACAATGGCCAGTTTGTGTACTATGACAGCAACATAAAGAGGATGGTCCCCAAGACTGAGTGGATGAAGCAGAGCGCAGGAGCAGATTACTGGGACACGGAGAGTGAGAAGCAAGTTGGTCAAAATCAAGGCTTCAAAAACAACATTCAAGTGCTAAAGGATCGCTTCAACCAGTCCATGTCCACAGGTGTGCACGTTAACCAGTGGATGT…
>gnl|UG|Ssa#S48407448 EST_ssal_rgf_843584 ssalrgf mixed_tissue full-length Salmo salar cDNA Salmo salar cDNA clone ssal_rgf_520_032 5', mRNA sequence /clone=ssal_rgf_520_032 /clone_end=5' /gb=GE782016 /gi=213076227 /ug=Ssa.31192 /len=776
TTGGAGTTAACGTTGTTCGAGAGAACCTGACGAGCGTCAACATGAAGGGTTTTATCTTGCTGGTGCTGGGAATAGGCCTTCTACATACAGCATCTGCTGCCACCCACTCTCTGAAATACTTCTACACAGCAGTCTCAGGTGATATTGACTTCCCAGAGTTCACCATCGTTGGTCTGGTCAACAATGGCCAGTTTGTGTACTATGACAGCAACATAAAGAGGATGGTCCCCAAGACTGAGTGGATGAAGCAGAGCGCAGGAGCAGATTACTGGGACACGGAGAGTGAGAAGCAAGTTGGTCAAAATCAAGGCTTCAAAAACAACATTCAAGTGCTAAAGGATCGCTTCAACCAGTCCATGTCCACAGGACTGTATGGAGAATGCAGATCAGATGGTTCAC…
>gnl|UG|Ssa#S48407535 EST_ssal_rgf_843629 ssalrgf mixed_tissue full-length Salmo salar cDNA Salmo salar cDNA clone ssal_rgf_520_077 5', mRNA sequence /clone=ssal_rgf_520_077 /clone_end=5' /gb=GE782103 /gi=213072797 /ug=Ssa.31192 /len=842
TTGGAGTTAACGTTGTTCGAGAGAACCTGACGAGCGTCAACATGAAGGGTTTTATCTTGCTGGTGCTGGGAATAGGCCTTCTACATACAGCATCTGCTGCCACCCACTCTCTGAAATACTTCTACACAGCAGTCTCAGGTGATATTGACTTCCCAGAGTTCACCATCGTTGGTCTGGTCAACAATGGCCAGTTTGTGTACTATGACAGCAACATAAAGAGGATGGTCCCCAAGACTGAGTGGATGAAGCAGAGCGCAGGAGCAGATTACTGGGACACGGAGAGTGAGAAGCAAGTTGGTCAAAATCAAGGCTTCAAAAACAACATTCAAGTGCTAAAGGATCGCTTCAACCAGTCCATGTCCACAGGTGTGCACGTTAACCAGTGGATGTATGGATGTG…
>gnl|UG|Ssa#S48409857 EST_ssal_rgf_871566 ssalrgf mixed_tissue full-length Salmo salar cDNA Salmo salar cDNA clone ssal_rgf_523_174 5', mRNA sequence /clone=ssal_rgf_523_174 /clone_end=5' /gb=GE784425 /gi=213073235 /ug=Ssa.31192 /len=780
TTGGGTTAACGTTGTTCGAGAGAACCTGACGAGCGTCAACATGAAGGGTTTTATCTTGCTGGTGCTGGGAATAGGCCTTCTACATACAGCATCTGCTGCCACCCACTCTCTGAAATACTTCTACACAGCAGTCTCAGGTGATATTGACTTCCCAGAGTTCACCATCGTTGGTCTGGTCAACAATGGCCAGTTTGTGTACTATGACAGCAACATAAAGAGGATGGTCCCCAAGACTGAGTGGATGAAGCAGAGCGCAGGAGCAGATTACTGGGACACGGAGAGTGAGAAGCAAGTTGGTCAAAATCAAGGCTTCAAAAACAACATTCAAGTGCTAAAGGATCGCTTCAACCAGTCCATGTCCACAGGTGTGCACGTTAACCAGTGGATGTATGGATGTGA…
>gnl|UG|Ssa#S48410321 EST_ssal_rgf_865285 ssalrgf mixed_tissue full-length Salmo salar cDNA Salmo salar cDNA clone ssal_rgf_524_037 5', mRNA sequence /clone=ssal_rgf_524_037 /clone_end=5' /gb=GE784889 /gi=213077072 /ug=Ssa.31192 /len=788
TTGGGAAGTTAACGTTGTTCGAGAGAACCTGACGAGCGTCAACATGAAGGGTTTTATCTTGCTGGTGCTGGGAATAGGCCTTCTACATACAGCATCTGCTGCCACCCACTCTCTGAAATACTTCTACACAGCAGTCTCAGGTGATATTGACTTCCCAGAGTTCACCATCGTTGGTCTGGTCAACAATGGCCAGTTTGTGTACTATGACAGCAACATAAAGAGGATGGTCCCCAAGACTGAGTGGATGAAGCAGAGCGCAGGAGCAGATTACTGGGACACGGAGAGTGAGAAGCAAGTTGGTCAAAATCAAGGCTTCAAAAACAACATTCAAGTGCTAAAGGATCGCTTCAACCAGTCCATGTCCACAGGTGTGCACGTTAACCAGTGGATGTATGGATG…
>gnl|UG|Ssa#S48411543 EST_ssal_rgf_867081 ssalrgf mixed_tissue full-length Salmo salar cDNA Salmo salar cDNA clone ssal_rgf_525_297 5', mRNA sequence /clone=ssal_rgf_525_297 /clone_end=5' /gb=GE786111 /gi=213081015 /ug=Ssa.31192 /len=787
TTGGCGTTGGAGAAGTTAACGTTGTTCGAGAGAACCTGACGAGCGTCAACATGAAGGGTTTTATCTTGCTGGTGCTGGGAATAGGCCTTCTACATACAGCATCTGCTGCCACCCACTCTCTGAAATACTTCTACACAGCAGTCTCAGGTGATATTGACTTCCCAGAGTTCACCATCGTTGGTCTGGTCAACAATGGCCAGTTTGTGTACTATGACAGCAACATAAAGAGGATGGTCCCCAAGACTGAGTGGATGAAGCAGAGCGCAGGAGCAGATTACTGGGACACGGAGAGTGAGAAGCAAGTTGGTCAAAATCAAGGCTTCAAAAACAACATTCAAGTGCTAAAGGATCGCTTCAACCAGTCCATGTCCACAGGTGTGCACGTTAACCAGTGGATGT…
>gnl|UG|Ssa#S48418211 EST_ssal_rgf_869911 ssalrgf mixed_tissue full-length Salmo salar cDNA Salmo salar cDNA clone ssal_rgf_536_055 5', mRNA sequence /clone=ssal_rgf_536_055 /clone_end=5' /gb=GE792779 /gi=213084457 /ug=Ssa.31192 /len=795
TTGGGGAGAAGTTAACGTTGTTCGAGAGAACCTGACGAGCGTCAACATGAAGGGTTTTATCTTGCTGGTGCTGGGAATAGGCCTTCTACATACAGCATCTGCTGCCACCCACTCTCTGAAATACTTCTACACAGCAGTCTCAGGTGATATTGACTTCCCAGAGTTCACCATCGTTGGTCTGGTCAACAATGGCCAGTTTGTGTACTATGACAGCAACATAAAGAGGATGGTCCCCAAGACTGAGTGGATGAAGCAGAGCGCAGGAGCAGATTACTGGGACACGGAGAGTGAGAAGCAAGTTGGTCAAAATCAAGGCTTCAAAAACAACATTCAAGTGCTAAAGGATCGCTTCAACCAGTCCATGTCCACAGGTGTGCACGTTAACCAGTGGATGTATGG…
>gnl|UG|Ssa#S48418327 EST_ssal_rgf_869970 ssalrgf mixed_tissue full-length Salmo salar cDNA Salmo salar cDNA clone ssal_rgf_536_114 5', mRNA sequence /clone=ssal_rgf_536_114 /clone_end=5' /gb=GE792895 /gi=213086013 /ug=Ssa.31192 /len=810
TTGGCGTTGGAGAAGTTAACGTTGTTCGAGAGAACCTGACGAGCGTCAACATGAAGGGTTTTATCTTGCTGGTGCTGGGAATAGGCCTTCTACATACAGCATCTGCTGCCACCCACTCTCTGAAATACTTCTACACAGCAGTCTCAGGTGATATTGACTTCCCAGAGTTCACCATCGTTGGTCTGGTCAACAATGGCCAGTTTGTGTACTATGACAGCAACATAAAGAGGATGGTCCCCAAGACTGAGTGGATGAAGCAGAGCGCAGGAGCAGATTACTGGGACACGGAGAGTGAGAAGCAAGTTGGTCAAAATCAAGGCTTCAAAAACAACATTCAAGTGCTAAAGGATCGCTTCAACCAGTCCATGTCCACAGGTGTGCACGTTAACCAGTGGATGT…
>gnl|UG|Ssa#S48418936 EST_ssal_rgf_866065 ssalrgf mixed_tissue full-length Salmo salar cDNA Salmo salar cDNA clone ssal_rgf_537_049 5', mRNA sequence /clone=ssal_rgf_537_049 /clone_end=5' /gb=GE793504 /gi=213084606 /ug=Ssa.31192 /len=822
TTGGGTTGGAGAAGTTAACGTTGTTCGAGAGAACCTGACGAGCGTCAACATGAAGGGTTTTATCTTGCTGGTGCTGGGAATAGGCCTTCTACATACAGCATCTGCTGCCACCCACTCTCTGAAATACTTCTACACAGCAGTCTCAGGTGATATTGACTTCCCAGAGTTCACCATCGTTGGTCTGGTCAACAATGGCCAGTTTGTGTACTATGACAGCAACATAAAGAGGATGGTCCCCAAGACTGAGTGGATGAAGCAGAGCGCAGGAGCAGATTACTGGGACACGGAGAGTGAGAAGCAAGTTGGTCAAAATCAAGGCTTCAAAAACAACATTCAAGTGCTAAAGGATCGCTTCAACCAGTCCATGTCCACAGGTGTGCACGTTAACCAGTGGATGTA…
>gnl|UG|Ssa#S48422368 EST_ssal_rgf_859458 ssalrgf mixed_tissue full-length Salmo salar cDNA Salmo salar cDNA clone ssal_rgf_541_354 5', mRNA sequence /clone=ssal_rgf_541_354 /clone_end=5' /gb=GE796936 /gi=213087749 /ug=Ssa.31192 /len=810
TTGGAGTTAACGTTGTTCGAGAGAACCTGACGAGCGTCAACATGAAGGGTTTTATCTTGCTGGTGCTGGGAATAGGCCTTCTACATACAGCATCTGCTGCCACCCACTCTCTGAAATACTTCTACACAGCAGTCTCAGGTGATATTGACTTCCCAGAGTTCACCATCGTTGGTCTGGTCAACAATGGCCAGTTTGTGTACTATGACAGCAACATAAAGAGGATGGTCCCCAAGACTGAGTGGATGAAGCAGAGCGCAGGAGCAGATTACTGGGACACGGAGAGTGAGAAGCAAGTTGGTCAAAATCAAGGCTTCAAAAACAACATTCAAGTGCTAAAGGATCGCTTCAACCAGTCCATGTCCACAGGTGTGCACGTTAACCAGTGGATGTATGGATGTG…
>gnl|UG|Ssa#S50690678 EST_ssal_rgh_1044157 ssalrgh mixed_tissue full-length Salmo salar cDNA Salmo salar cDNA clone ssal_rgh_505_349 5', mRNA sequence /clone=ssal_rgh_505_349 /clone_end=5' /gb=GO056157 /gi=223577521 /ug=Ssa.31192 /len=841
TTGGAGAAGTTAACGTTGTTCGAGAGAACCTGACGAGCGTCAACATGAAGGGTTTTATCTTGCTGGTGCTGGGAATAGGCCTTCTACATACAGCATCTGCTGCCACCCACTCTCTGAAATACTTCTACACAGCAGTCTCAGGTGATATTGACTTCCCAGAGTTCACCATCGTTGGTCTGGTCAACAATGGCCAGTTTGTGTACTATGACAGCAACATAAAGAGGATGGTCCCCAAGACTGAGTGGATGAAGCAGAGCGCAGGAGCAGATTACTGGGACACGGAGAGTGAGAAGCAAGTTGGTCAAAATCAAGGCTTCAAAAACAACATTCAAGTGCTAAAGGATCGCTTCAACCAGTCCATGTCCACAGGTGTGCACGTTAACCAGTGGATGTATGGAT…
>gnl|UG|Ssa#S50692414 EST_ssal_rgh_1085209 ssalrgh mixed_tissue full-length Salmo salar cDNA Salmo salar cDNA clone ssal_rgh_508_313 5', mRNA sequence /clone=ssal_rgh_508_313 /clone_end=5' /gb=GO057893 /gi=223576397 /ug=Ssa.31192 /len=782
TTGGAGAGCTAGAGGAGGAAGAGGAAGAGCAAGAAAGGCTTTGTTCCGGCCAGCACTTCCGACACTGACTCTGAAAACTCTGGGAAAGGTGCCCAGAAGATTTGAGAGACCTCTGCACTTCTGTAACATCAGAGAAGGTGCTGAAGAGGAACTTCTCAAGAACATAACACACATATACTTGCACACACACACACACACAACACAGGAGGTTGGTGCCACCTTAATTAGGTAGAGCGGGCTTGTGGTAATTGCTAGAGCAGAATGAGTGGAATGTTACCAAATACATCAACACATGGTTTGATCTACTCTGTTCCAGCCATTATTATGATCTGTCCTCCCCTCAGCAGCCTCCTGTGACACACACACTGTAAACACAGATCCATACATCAACAACAAAAA…
>gnl|UG|Ssa#S50694682 EST_ssal_rgh_1086335 ssalrgh mixed_tissue full-length Salmo salar cDNA Salmo salar cDNA clone ssal_rgh_512_287 5', mRNA sequence /clone=ssal_rgh_512_287 /clone_end=5' /gb=GO060161 /gi=223573446 /ug=Ssa.31192 /len=818
TTGGGGAGAAGTTAACGTTGTTCGAGAGAACCTGACGAGCGTCAACATGAAGGGTTTTATCTTGCTGGTGCTGGGAATAGGCCTTCTACATACAGCATCTGCTGCCACCCACTCTCTGAAATACTTCTACACAGCAGTCTCAGGTGATATTGACTTCCCAGAGTTCACCATCGTTGGTCTGGTCAACAATGGCCAGTTTGTGTACTATGACAGCAACATAAAGAGGATGGTCCCCAAGACTGAGTGGATGAAGCAGAGCGCAGGAGCAGATTACTGGGACACGGAGAGTGAGAAGCAAGTTGGTCAAAATCAAGGCTTCAAAAACAACATTCAAGTGCTAAAGGATCGCTTCAACCAGTCCATGTCCACAGGTGTGCACGTTAACCAGTGGATGTATGG…
>gnl|UG|Ssa#S50694737 EST_ssal_rgh_1086373 ssalrgh mixed_tissue full-length Salmo salar cDNA Salmo salar cDNA clone ssal_rgh_512_325 5', mRNA sequence /clone=ssal_rgh_512_325 /clone_end=5' /gb=GO060216 /gi=223574841 /ug=Ssa.31192 /len=885
TTGGGCAAGAAAGGCTTTGTTCCGGCCAGCACTTCCGACACTGACTCTGAAAACTCTGGGAAAGGTGCCCAGAAGATTTGAGAGACCTCTGCACTTCTGTAACATCAGAGAAGGTGCTGAAGAGGAACTTCTCAAGAACATAACACACATATACTTGCACACACACACACACACAACACAGGAGGTTGGTGCCACCTTAATTAGGTAGAGCGGGCTTGTGGTAATTGCTAGAGCAGAATGAGTGGAATGTTACCAAATACATCAACACATGGTTTGATCTACTCTGTTCCAGCCATTATTATGATCTGTCCTCCCCTCAGCAGCCTCCTGTGACACACACACTGTAAACACAGATCCATACATCAACAACAAAAAATCTGCTGTCAAAAATACTATTTG…
>gnl|UG|Ssa#S50697573 EST_ssal_rgh_1087429 ssalrgh mixed_tissue full-length Salmo salar cDNA Salmo salar cDNA clone ssal_rgh_517_229 5', mRNA sequence /clone=ssal_rgh_517_229 /clone_end=5' /gb=GO063052 /gi=223584122 /ug=Ssa.31192 /len=855
TTGGAGAAGTTAACGTTGTTCGAGAGAACCTGACGAGCGTCAACATGAAGGGTTTTATCTTGCTGGTGCTGGGAATAGGCCTTCTACATACAGCATCTGCTGCCACCCACTCTCTGAAATACTTCTACACAGCAGTCTCAGGTGATATTGACTTCCCAGAGTTCACCATCGTTGGTCTGGTCAACAATGGCCAGTTTGTGTACTATGACAGCAACATAAAGAGGATGGTCCCCAAGACTGAGTGGATGAAGCAGAGCGCAGGAGCAGATTACTGGGACACGGAGAGTGAGAAGCAAGTTGGTCAAAATCAAGGCTTCAAAAACAACATTCAAGTGCTAAAGGATCGCTTCAACCAGTCCATGTCCACAGGTGTGCACGTTAACCAGTGGATGTATGGAT…
